# Supplementary material for: Inverse Relationship between Serum Lipoxin A4 Level and the Risk of Metabolic Syndrome in a Middle-Aged Chinese Population
Source: PLoS One. 2015 Nov 13;10(11):e0142848. doi: 10.1371/journal.pone.0142848 (PMC4643896; doi:10.1371/journal.pone.0142848)
Supplement: S1 Table — (XLS) [file pone.0142848.s001.xls]

## Sheet: Sheet1
MetS at baseline, 0 for MetS abcent, 1 for MetS	LXA4( pg/ml )	Age (years)	Gender, 1 for male, 2 for female	Current smoker,0 for non-smoker, 1 for smoker	Alcohol drinker,0 for non-drinker, 1 for drinker	BMI(kg/m2)	WC (cm)	WHR	Fat% (%)	SBP (mm Hg)	DBP (mm Hg)	FPG (mmol/L)	2h PG (mmol/L)	FINS (μU/ml)	2h INS (μU/ml)	HOMA-IR	HbA1C (%)	TC (mmol/L)	LDL-c (mmol/L)	HDL-c (mmol/L)	TG (mmol/L)	SFA (cm2)	VFA (cm2)
0	170.692	61.5425	1	1	1	20.18	68	0.78	22	104	65	4.94444	5.05556	5.99	21.39	1.184	5.1	4.677	1.86047	1.31783	1.00451	100.5	52.5
0	80.0834	49.7699	2	0	0	25.7	84.5	0.92	36	134	91	4.38889	4.72222	13.04	35.83	2.6088	5.1	4.78036	2.1447	1.67959	0.598194	152.2	65.9
0	248.629	69.4767	1	1	0	19.6245	78	0.8125	17.8	108.667	72	4.66667	5.16667	9.29	58.51	1.8129	6.1	5.42636	2.17054	1.91214	1.1851	64.1	24.6
0	215.317	57.189	1	0	0	22.1799	78	0.917647	22.2	111.333	75	16.7778	8.61111	7.8	25.3	2.15704	6.2	5.50388	2.58398	1.03359	1.33183	109.3	72.1
0	200.221	48.2877	1	1	1	19.8873	68	0.829268	17.5	113.333	80	4.88889	2.61111	12.82	19.13	2.27947	5.5	4.34109	1.91214	1.16279	0.609481	60.2	19.5
0	162.755	63.8575	1	0	1	23.7011	80.5	0.856383	20	120	80	4.66667	4.94444	18.34	119.73	3.80427	5.6	5.01292	1.96382	1.16279	1.91874	107.4	37.1
0	149.951	45.1425	1	0	0	20.881	70	0.823529	18.3	120	70	3.72222	3.55556	12.92	32.41	2.52098	5.4	5.01292	2.06718	1.26615	1.37698	42	11.2
0	148.524	63.3507	1	0	0	21.0178	75	0.903614	18	121.333	79	3.94444	2.38889	9.64	34.07	1.97479	5.3	5.29716	2.37726	1.36951	0.733634	101	35.1
0	147.126	50.1178	1	0	0	19.735	69	0.8625	18	120	70	4.44444	5.5	8.24	45.86	1.85101	5.8	5.55556	2.4031	1.34367	1.30926	46.5	20
0	138.51	62.0247	1	0	0	24.7676	82	0.921348	30.5	156.667	92	5.38889	4.27778	14.02	89.78	3.59917	4.8	6.27907	2.84238	1.49871	1.48984	110.3	63.4
0	133.384	61.7205	1	0	0	18.9483	70	0.875	13.4	99.3333	62	5.88889	5.22222	6.19	42.57	1.29956	5.9	4.36693	1.60207	1.67959	0.711061	35.2	15.6
0	131.644	42.937	1	1	0	23.9753	74.5	0.866279	20.9	124	69	4.5	4.16667	8.35	47.74	1.62916	5.4	5.73643	2.60982	1.60207	1.21896	103.5	33.8
0	122.899	51.8082	1	1	0	22.4098	72	0.791209	22.6	99.3333	65	4.72222	2.77778	9.55	41.12	1.81606	5.2	4.5478	1.73127	1.62791	0.496614	253.3	78.4
0	117.497	46.8438	1	0	0	19.1844	68	0.804734	15.2	123.333	83	4.44444	7.44444	15.76	109.47	3.81256	5.6	4.62532	1.8863	1.93798	0.733634	49.9	24
0	116.899	50.6877	1	0	0	23.5296	82	0.931818	22.7	116	80	4.77778	3.88889	7.77	27.21	1.36215	5	4.18605	1.62791	1.24031	0.959368	104.3	44
0	114.889	60.9699	1	0	0	23.3242	79	0.918605	21.4	120	80	4.66667	5	6.29	18.47	1.30418	5.5	4.88372	2.11886	1.16279	1.26411	145.6	63.7
0	111.075	53.737	1	1	0	20.1402	77.5	0.939394	19.8	103.333	75	4.77778	8.22222	7.73	74.3	1.5456	5.4	5.71059	2.45478	1.21447	1.64786	60.9	21.3
0	109.145	56.6986	1	0	0	24.5731	78	0.847826	18.5	139.333	102	5.27778	5.83333	11.59	68.87	2.43289	5.8	5.47804	2.6615	1.60207	1.06095	96.8	74.1
0	106.023	58.0877	1	1	0	20.1951	61	0.7625	14.8	103.333	70	4.72222	4.72222	5.43	19.71	0.804444	5.7	5.55556	2.42894	1.60207	0.835214	12.9	5.6
0	104.765	52.2027	1	1	0	20.6249	64	0.780488	16.1	126.667	80	5.16667	5.88889	6.75	70.67	1.5	5.5	4.10853	1.78295	1.03359	0.936795	64.2	21.9
0	102.162	68.8247	1	1	1	20.883	74	0.870588	22	108.333	83	3.94444	4.61111	8.27	43.65	1.53222	5.6	5.40052	2.4031	1.47287	1.11738	80.2	42.1
0	101.419	57.5562	1	1	1	21.9429	72	0.827586	21.8	118	79	4.83333	2.77778	9	46.29	1.48889	5.2	6.02067	2.60982	1.91214	0.688488	112.3	53.7
0	100.586	55.9507	1	1	0	20.9697	74	0.880952	19.9	114	74	4.55556	5.38889	6.55	45.23	1.3104	5.6	4.31525	1.67959	1.05943	1.59142	90.7	65.8
0	98.5909	51.2164	1	1	0	20.0062	66	0.809816	15	106	70	5.77778	2.66667	8.85	23.4	1.83556	5.8	4.23773	1.86047	1.03359	1.20767	80.5	36.2
0	97.9985	60.189	1	1	0	20.2474	68	0.809524	15.7	117.333	80	4.66667	2.83333	7.94	24.82	1.3328	5	2.97158	1.16279	1.18863	0.383747	67.3	29.8
0	96.9443	64.3452	1	0	1	21.8236	81	0.915254	25.2	163.333	106	4.77778	12.7778	7.58	59.16	2.17049	6.3	5.21964	2.17054	1.80879	0.857788	108.8	79.6
0	94.6936	50.1425	1	1	1	21.9142	79	0.88764	22.4	128	87	5.55556	1.05556	7.03	19.48	1.70012	5.5	5.09044	2.1447	1.16279	1.1851	114.9	38.7
0	93.5647	62.5041	1	1	0	22.7488	80	0.816327	23.7	117.333	71	4.55556	4.55556	9.04	35.58	1.58409	5.4	5.37468	2.24806	1.42119	1.30926	115.3	46.3
0	88.7456	63.2658	1	0	0	23.0071	85	0.960452	25.9	140	80	4.88889	20.1111	12.42	69.61	4.324	8	6.64083	2.84238	1.57623	1.08352	111.4	62.5
0	88.7456	53.7205	1	1	0	24.0945	88	0.988764	24.8	117.333	90	5.38889	3.72222	15.06	56.16	2.52859	5.7	5.27132	2.37726	0.826873	1.65914	143.4	78.7
0	85.0122	47.2384	1	0	0	19.4674	66	0.814815	15.7	105.333	74	5.27778	2.77778	6.47	25.93	1.10298	5.3	4.44444	1.86047	1.49871	0.699774	60.7	19.6
0	83.9747	50.3863	1	1	0	18.5877	68	0.839506	16.3	116.667	80	4.38889	2.5	7.58	23.78	1.40444	5.6	5.16796	2.29974	1.24031	0.790068	95.4	28.4
0	83.2326	50.7151	1	1	0	23.0344	77	0.865169	23.7	109.333	79	4.61111	4.22222	10.99	50.55	2.38708	6	4.72868	2.2739	0.878553	1.2754	109.1	59.1
0	82.8798	62.3205	1	1	0	23.8085	82	0.921348	22.8	133.333	83	6.5	25.6111	146.3	247.69	81.9991	9.7	5.27132	2.60982	1.39535	1.02709	134.8	61.3
0	81.9886	61.463	1	0	1	21.9211	74.5	0.876471	20.6	115.333	83	5.16667	10.2222	11.31	78.49	3.15563	6.5	5.76227	2.68734	1.36951	0.981941	113.9	54.1
0	81.0955	56.0658	1	1	0	24.1282	78.5	0.902299	22.9	116.667	77	4.66667	5.55556	6.34	45.26	1.14313	5.5	4.85788	2.24806	1.24031	0.722348	152.7	62.5
0	81.0955	52.1425	1	1	0	24.7694	84	0.884211	22.8	101.333	69	5.38889	3.77778	10.09	36.12	1.81797	5.5	5.21964	1.96382	1.65375	1.98646	136.5	36.8
0	80.5485	49.1945	1	1	1	19.1696	72	0.808989	15.8	103.333	79	4.5	4.77778	4.37	27.28	0.905956	5.4	4.98708	2.09302	1.36951	0.869074	59.5	28.1
0	79.7403	64.4137	1	0	1	23.4509	86	0.895833	28.1	135	92	7.88889	4.61111	14.06	33.85	2.60444	5.8	4.52196	1.62791	1.55039	1.12867	126.7	76.7
0	79.6457	65.2137	1	0	0	19.8375	75	0.815217	21.2	132.667	85	3.88889	3.88889	10.15	15.73	2.3312	5.5	5.91731	2.60982	1.47287	1.43341	104.9	16.8
0	79.6025	46.0137	1	0	0	22.2093	79	0.908046	19.8	122	80	4.22222	5.72222	10.31	46.51	2.26653	5.6	4.62532	2.09302	1.44703	1.614	107	62.5
0	79.4074	55.3753	1	1	0	22.647	73	0.884848	24.6	121.333	78	4.66667	2.72222	8.14	22.52	1.46649	5.6	5.37468	2.2739	1.47287	1.36569	112.3	56.6
0	75.1478	53.0411	1	0	0	22.271	77	0.900585	21.2	133.333	80	4.66667	5.88889	7.15	39.86	1.67622	5.4	4.49612	1.86047	1.52455	0.417607	112.6	27.1
0	75.1478	60.4521	1	0	0	19.3776	72.5	0.895062	16.8	115.333	80	4.16667	4.11111	3.13	22.05	0.827467	5.9	5.55556	2.86822	1.11111	1.36569	79.7	20
0	75.1148	53.3808	1	1	0	18.5159	66	0.745763	17.8	105.333	77	5.22222	4	2.72	15.74	0.510044	5.1	5.4522	2.17054	1.29199	0.778781	38.7	9.4
0	73.4064	56.7726	1	0	0	20.4593	73	0.890244	17.4	107.333	70	4.66667	2.94444	7.39	40.75	1.40425	5.4	4.57364	1.93798	1.49871	0.857788	94.9	22.3
0	73.2574	57.063	1	1	1	20.4636	71	0.845238	19.6	111.333	80	4.77778	7.94444	6.64	41.31	1.312	5	4.677	1.8863	1.93798	0.823928	73.7	25.7
0	72.2295	64.7014	1	0	0	20.2344	65	0.792683	14.4	135	80	4.05556	5.27778	9.31	19.05	2.64244	5.5	5.94315	2.5323	1.86047	0.812641	18.1	12.9
0	71.9846	60.9534	1	1	0	19.308	67	0.797619	16.2	117.333	72	3.61111	5.88889	5.32	64.41	1.16821	6	3.72093	1.39535	1.57623	0.711061	57.7	25.3
0	71.0176	58.9589	1	1	0	23.4219	79	0.897727	21	136.667	89	5.05556	16	10.52	35.84	4.6487	8.3	5.73643	2.5323	1.08527	1.67043	74.7	73.7
0	70.2159	61.0822	1	0	0	22.4323	73	0.879518	17.1	113.333	80	4.38889	3.22222	9.64	41.31	1.90459	5.1	5.55556	2.45478	1.55039	0.914221	66.3	47.9
0	69.5653	50.7644	1	1	0	19.0521	71	0.881988	16.1	123.333	80	4.5	5.22222	5.49	25.04	0.989556	5.5	5.63307	2.24806	1.34367	1.63657	54	16.7
0	68.5732	62.2411	1	1	0	21.558	77	0.875	28.2	108.333	72	5.77778	12.7222	8.67	61.1	2.91141	6.1	6.04651	2.50646	1.36951	2.65237	80.1	78.4
0	68.0095	60.7342	1	1	1	22.0588	74	0.860465	21.7	126.667	83	4.83333	4.83333	7.66	38.05	1.55132	5.4	6.33075	2.71318	1.83463	0.767494	56	65.6
0	66.4423	49.2219	1	1	0	24.3531	79	0.882682	22.7	124	88	5.38889	2.77778	4.7	13.67	0.8004	5.3	7.18346	3.22997	1.49871	1.09481	148.6	32.1
0	64.5453	50.0055	1	1	0	23.2254	78	0.896552	24.3	140	90	5.05556	6.55556	8.59	69.67	1.90933	5.5	6.77003	3.0491	1.34367	2.21219	127.9	70.4
0	64.1826	48.1836	1	1	0	18.1396	61	0.753086	14	124	81	5.05556	4.94444	7	33.54	1.41769	5.4	5.76227	2.42894	1.57623	0.948081	37.2	13.3
0	64.1556	65.6247	1	0	1	23.3183	73	0.829545	24	130	92	6.27778	5.5	8.67	32.35	1.4557	5.9	6.07235	2.60982	1.98966	1.07223	113.2	77.5
0	62.4202	49.9945	1	0	1	20.0055	71	0.747368	18.2	114.333	71	3.27778	3.05556	14.27	37.98	2.81956	4.8	4.70284	1.8863	1.8863	1.06095	88.6	33.9
0	61.871	59.1836	1	0	0	20.1408	68	0.809524	15.6	108.333	75	3.88889	3.77778	7.74	32.42	1.47156	5.3	5.11628	2.09302	1.57623	0.880361	60	12.3
0	61.2815	66.2712	1	0	0	23.6226	79.5	0.957831	23.7	138.667	72	4.05556	5.38889	7.09	36.2	1.31222	5.7	6.02067	2.63566	1.55039	2.31377	80.3	39.5
0	60.9944	68.463	1	1	0	18.9769	70	0.79096	17.3	130	82	4.61111	5.05556	9.1	39.67	1.93277	6	5.29716	2.09302	1.8863	1.48984	56.1	15.9
0	60.4205	63.2411	1	1	0	19.8531	69	0.831325	18.4	100	73	5.72222	18.7778	6.52	37.22	2.14179	7.1	7.70026	4.00517	1.36951	1.54628	68.4	27.9
0	58.3986	65.4247	1	1	0	21.5599	78	0.876404	24.2	123.333	90	4.44444	1.66667	6.19	17.44	1.08551	5.7	5.40052	2.24806	1.36951	0.869074	90.7	78.8
0	55.7145	62.4411	1	1	0	23.4573	84	0.893617	22.5	108.667	77	5.27778	10.0556	11.54	56.5	2.53683	6.6	5.37468	2.24806	1.26615	2.72009	120.9	68.6
0	54.2596	51.2603	1	1	1	22.4531	79	0.897727	22	102	70	4.55556	4.22222	12.29	56.83	2.33738	5.4	4.16021	1.70543	0.749354	2.22348	107.5	23.7
0	48.6854	62.5781	1	0	0	20.9637	75	0.815217	16.9	130.667	88	4.61111	13.5556	11.75	67.85	3.45364	6.4	4.90956	2.09302	1.39535	1.46727	62	66.3
0	45.5385	59.326	1	0	1	19.9577	80	0.888889	16.5	128	80	4.05556	3	11.38	28.39	2.83698	5.1	6.33075	2.68734	2.32558	0.948081	81.7	42.5
0	45.2522	53.5671	1	0	1	20.2664	75	0.842697	20.7	90	67	3.88889	4.5	7.43	28.38	1.39502	5.4	6.02067	2.60982	1.57623	0.812641	99.2	48.2
0	42.0727	52.063	1	1	0	18.4403	59	0.75641	13.8	108.667	78	4.61111	3.55556	6.81	28.1	1.34519	5.1	4.36693	1.96382	1.26615	0.553047	40.3	5.5
0	40.9713	63.6712	1	0	1	18.6405	69	0.841463	19.5	128.667	92	5	5.44444	7.61	30.1	1.41	5.9	6.38243	2.48062	2.42894	0.790068	40.5	7.9
0	35.6709	61.1918	1	1	0	20.7625	75	0.872093	17.5	111.333	75	4.55556	3.88889	10.15	50.45	2.08053	5.4	7.15762	3.41085	1.24031	2.18962	67.5	26.6
0	22.3193	53.0767	1	0	0	19.6799	69	0.821429	18.2	154	97	4.88889	6.16667	8.47	95.86	2.00676	5.3	6.22739	2.76486	1.18863	1.50113	79.6	49.9
0	21.1508	53.4712	1	0	0	21.4533	77	0.832432	21.8	113.333	73	6	6.22222	12.53	77.13	2.53653	5.5	5.76227	2.42894	2.32558	0.564334	86.5	22.8
0	16.3906	58.3562	1	0	0	21.1569	74	0.891566	22.1	110	80	6.94444	8.11111	5.17	63.8	1.40474	5.7	5.50388	2.35142	1.29199	1.23025	101	48.7
0	141.149	54.9	1	0	0	23.1663	82	0.828283	18.4	108.667	78	5.55556	4.27778	12.41	40.96	2.72801	5.3	4.90956	2.1447	1.00775	2.3702	130.9	42
0	113.485	48.8671	1	1	1	24.1517	81	0.910112	25.3	150	98	4.88889	3.16667	7.31	21.15	1.84204	5.1	5.81395	2.9199	1.36951	1.28668	115.3	45.4
0	119.329	49.6068	1	0	0	17.7995	62	0.765432	12.6	121.333	80	4.55556	2.77778	3.04	15.22	0.652178	5.9	4.10853	1.55039	1.91214	0.620767	34	9
0	77.9983	60.0479	1	0	0	23.5707	81	0.931034	24.4	126.667	80	4.94444	5.55556	15.92	45.81	3.49803	5.9	5.63307	2.5323	1.31783	1.72686	107	79.6
0	119.98	53.2616	1	1	0	19.6641	69	0.821429	16.5	116.667	79	5.22222	2.61111	4.93	25.54	0.962044	5.1	6.25323	2.7907	1.57623	1.11738	66.6	39.7
0	92.2286	63.1082	1	0	0	17.7459	62	0.765432	13.3	110	79	4.38889	4.16667	9.88	28.85	2.0496	5.4	4.23773	1.86047	1.57623	1.36569	35.5	16.4
0	154.798	57.2178	1	1	0	19.9114	70	0.853659	18.6	106.667	80	4.38889	29.7778	7.82	24.92	5.83419	11.7	4.62532	1.75711	1.67959	1.46727	109.8	14.4
0	108.96	54.7849	1	1	0	23.9599	83	0.912088	19.1	133.333	85	4.27778	3.33333	7.51	13.79	1.63224	4.8	3.85013	1.57623	1.42119	0.767494	79	19.5
0	116.078	56.5329	1	1	0	23.8291	82.5	0.887097	25.5	106.667	78	5.83333	2.94444	5.02	11	1.04036	5.6	4.62532	1.83463	1.44703	1.21896	106.8	51.2
0	192.499	55.0562	1	1	1	21.9429	72	0.827586	21.8	118	79	4.16667	2.77778	9	46.29	1.48889	5.2	6.02067	2.60982	1.91214	0.688488	112.3	53.7
0	163.893	48.1877	1	0	0	23.5296	82	0.931818	22.7	116	80	4.83333	3.88889	7.77	27.21	1.36215	5	4.18605	1.62791	1.24031	0.959368	104.3	44
0	97.3734	51.7	1	1	0	24.9699	90	0.962567	27.5	126.667	83	4.72222	3.38889	9.29	41.94	1.83467	4.9	4.18605	1.78295	0.956072	1.2754	154.4	79.9
0	253.671	61.4329	2	0	0	18.3315	58	0.734177	20.5	123.333	80	4.38889	3.94444	7.98	50.28	1.91126	5	4.83204	1.91214	1.47287	1.02709	83.6	7.2
0	230.641	59.9973	2	0	0	23.1261	81	0.84375	30.1	114	66	4.27778	13.1667	12.16	45.05	3.18157	6.3	5.89147	2.35142	1.86047	1.09481	266.7	61.4
0	219.14	50.2822	2	0	0	20.5853	71	0.806818	25.3	106	69	5.11111	4.33333	7.24	22.46	1.4484	5.7	4.83204	1.98966	1.80879	0.993228	192.9	24.2
0	219.14	45.1589	2	0	0	19.3426	63	0.768293	23.7	159.333	115	4.5	9.77778	8.55	74.81	1.79444	5.5	4.70284	1.31783	2.73902	1.13995	97.8	26.2
0	208.031	66.8959	2	0	0	23.447	77	0.819149	32.8	80	60	4.88889	3.72222	6.31	36.21	1.24563	5.3	5.94315	2.42894	1.29199	2.34763	195.5	29
0	189.463	61.2603	2	0	0	20.8273	68.5	0.845679	24.7	108.667	68	6.5	17.4444	5.98	75.1	1.27025	5.9	5.40052	2.17054	2.22222	0.620767	180.3	35.3
0	183.408	46.326	2	0	0	22.6424	66	0.733333	28.1	105	73	4.5	5.61111	7.31	68.97	1.51698	5.8	5.73643	2.29974	2.09302	0.722348	158.1	9
0	183.408	54.7534	2	0	0	22.5971	66	0.795181	32.1	115	76	4.5	4.16667	8.82	27.09	1.87289	5.5	4.36693	1.86047	1.16279	0.993228	82.8	30.7
0	174.454	51.6219	2	0	0	19.6371	61	0.743902	23.5	150	100	4.94444	6.55556	11.35	92.53	2.66141	5.4	5.01292	2.29974	1.47287	1.13995	90.5	21.8
0	167.11	48.4466	2	0	0	22.9288	74	0.860465	36.6	101	72	4.44444	3.72222	10.07	46.33	2.11304	5.7	4.72868	1.98966	1.39535	0.959368	229	31.2
0	165.654	63.6795	2	0	0	22.9273	59	0.662921	31	106.667	65	4.77778	4.55556	8.42	57.6	1.93302	5.5	5.323	2.29974	1.49871	0.790068	210.9	17.1
0	163.096	49.2493	2	0	0	22.0478	67.5	0.767045	27.5	122.667	85	4.88889	3.5	6.23	13.69	1.09287	5.5	3.90181	1.86047	1.44703	0.361174	112.6	64.3
0	161.419	67.6274	2	0	0	23.5847	77	0.855556	34.8	116.667	79	4.5	6.55556	12.22	87.8	2.62418	6	6.51163	3.02326	1.26615	1.70429	278.9	49.2
0	158.909	50.8438	2	0	0	21.1329	67	0.770115	25.6	112.667	77	6.88889	4.88889	8.7	68	1.76148	5.5	6.02067	2.6615	1.57623	0.756208	125.7	41.4
0	157.24	51.0603	2	0	0	24.1948	76	0.8	32.8	120	77	5.5	5.33333	6.33	25.11	1.62548	5.3	4.13437	1.60207	1.34367	0.846501	212.5	51.5
0	156.406	51.6521	2	1	0	23.975	77.5	0.833333	31.6	103.333	61	4.66667	4.72222	9.29	87.69	1.9264	5.1	4.49612	1.65375	1.42119	1.53499	135.1	66.1
0	155.585	60.4658	2	0	0	18.7075	66	0.725275	21.1	108.667	64	4.5	5.88889	9.1	64.8	1.93277	5	5.29716	2.19638	1.78295	0.902935	78.6	17.3
0	154.164	51.6521	2	0	0	23.9629	83	0.873684	35.6	106.667	79	5.11111	6.5	23.15	114.47	5.71556	6.2	4.18605	1.52455	1.49871	0.553047	202.4	37
0	148.12	53.7041	2	0	0	22.6801	68	0.819277	29	99.3333	73	4.77778	5.66667	8.08	65.48	1.63636	5.4	4.44444	1.8863	1.29199	0.711061	134.6	70.5
0	145.649	54.0247	2	0	0	3.33108	83	0.882979	38.4	113.333	68	4.33333	5.38889	10.69	75.57	2.3232	4.6	6.35659	2.7907	2.09302	1.32054	219.6	52.1
0	142.923	60.526	2	0	0	22.1669	75	0.903614	30.1	121.333	82	4.61111	13.5	13.71	129.14	3.28363	6.1	4.96124	2.32558	1.52455	1.26411	102.9	79.6
0	142.772	53.2932	2	0	0	24.1875	74	0.831461	35.3	140.667	98	4.27778	7.33333	11.14	61.78	2.61215	5.3	7.51938	3.46253	2.17054	0.733634	207.6	76.4
0	139.095	47.1534	2	0	0	20.4123	71	0.80226	24.6	96	61	4.38889	4.61111	9.16	39.52	1.78599	5.4	4.8062	1.91214	1.49871	0.936795	85.2	22.5
0	137.459	65.2904	2	0	0	21.0178	64	0.757396	25.4	118.667	80	5.16667	5.16667	8.18	35.44	1.67721	5.7	6.27907	2.94574	1.42119	0.948081	98.8	32.8
0	134.738	57.0192	2	0	1	17.6791	66	0.814815	23	108	266	5.88889	7.22222	12.29	61.97	3.54987	5.9	6.12403	2.71318	2.09302	0.790068	122.1	23.9
0	133.384	56.5726	2	0	0	22.5627	74	0.795699	31.6	130	89	6.94444	6.38889	18.04	99.24	4.1416	5.4	4.62532	1.86047	1.62791	0.981941	152.2	35.9
0	133.006	55.3507	2	0	0	23.921	74	0.795699	33.6	121.667	79	4.16667	4.27778	7.36	85.87	1.52693	6	8.03618	3.74677	1.42119	1.89616	158.3	68.9
0	132.274	62.7616	2	0	0	19.8816	72	0.837209	28.6	127.333	82	5	5.88889	19.61	95.7	4.69767	5.2	6.09819	2.6615	1.78295	1.64786	122.1	60.8
0	130.103	50.8	2	0	0	24.4563	76	0.835165	29.6	120	87	4.83333	4.05556	9.49	28.48	1.8984	5.6	4.5478	1.98966	1.42119	0.654628	181.1	34.4
0	126.416	54.5205	2	0	0	24.8828	77	0.846154	31.7	140	88	4.5	16.6111	11.6	52.3	4.06646	7.5	5.1938	2.1447	1.67959	1.2754	261.9	71.6
0	123.703	43.7726	2	0	0	22.9182	75	0.837989	36.8	128.667	81	4	4.11111	14.03	76.49	2.42459	4.8	4.85788	2.17054	1.36951	4.46953	145.1	49.7
0	119.931	56.8712	2	0	0	21.4354	71	0.825581	27.7	111.333	74	4.55556	4.61111	15.58	48.92	2.9229	6.1	4.49612	1.98966	1.24031	1.09481	183.1	68.6
0	119.689	50.0575	2	0	0	20.1041	76	0.853933	27.9	110	70	4.94444	2.83333	12.37	26.44	2.56604	5.6	5.1938	2.24806	1.21447	1.09481	124.4	62.4
0	119.463	59.3123	2	0	0	23.9537	79	0.88764	36	103.333	74	4.55556	5.72222	13.28	61.26	2.75396	5.3	5.29716	2.29974	1.21447	1.21896	229.5	60.3
0	118.365	59.6493	2	0	0	16.455	68	0.85	16.2	110	70	4.61111	5.38889	6.43	24.08	1.19111	5.5	6.43411	3.10078	1.55039	0.846501	65.6	20.7
0	118.087	62.2055	2	0	0	20.2571	70	0.795455	25.8	111.667	68	4.22222	5.11111	7.34	37.4	1.70453	5.5	6.69251	2.84238	2.32558	0.654628	150.6	39.8
0	117.497	52.5041	2	0	0	21.7859	62	0.704545	29.1	124	89	4.94444	3.94444	16.93	48.39	3.51182	5.8	7.93282	3.74677	1.18863	2.50564	188.4	32.4
0	116.533	57.1151	2	0	1	21.0105	76.5	0.840659	30.1	110	72	4.5	5.66667	10.87	95.31	2.30735	5	5.63307	2.42894	1.80879	1.19639	208.4	77.5
0	114.091	46.8767	2	0	0	18.4786	65	0.787879	21.9	120	80	5.11111	3.83333	8.65	31.49	1.55841	5.6	4.00517	1.65375	1.21447	0.744921	87.7	10.1
0	114.091	52.8219	2	0	0	22.8391	73	0.829545	31.3	95	62	4.66667	6.72222	11.27	82.3	1.80844	5.2	4.72868	1.78295	1.70543	1.29797	179.4	56.6
0	114.069	60.6603	2	0	0	21.671	67	0.770115	27.3	113.333	73	4.27778	8	13.39	112.85	3.00907	5.9	6.53747	3.15245	1.39535	1.33183	134.8	45.1
0	113.63	49.1534	2	0	0	18.3669	66	0.758621	21.5	104.667	75	3.66667	4.55556	6.47	35.64	1.26166	4.8	6.22739	2.63566	2.29974	0.541761	98.1	33.1
0	112.497	59.0192	2	0	0	21.5731	66	0.825	28.9	137.333	70	4.72222	5.38889	16.64	74.58	3.3288	5.7	5.0646	2.24806	1.31783	1.0158	105.3	38.9
0	112.35	64.4192	2	0	0	21.0938	68	0.772727	24.8	166.667	97	4.38889	5.22222	14.08	32.61	3.61458	5.4	6.53747	2.84238	2.35142	0.993228	141.1	16.9
0	110.107	51.8164	2	0	0	22.9803	73.5	0.844828	30.4	100	54	5.05556	5	8.99	60.68	1.93076	5.5	5.24548	2.22222	1.57623	1.0158	194.5	41
0	109.311	50.0192	2	0	0	21.3528	79	0.946108	31.3	113.333	70	4.66667	7.83333	9.4	62.43	2.25184	5.9	6.30491	2.71318	1.44703	1.71558	183.1	62.5
0	109.311	57.1507	2	0	0	24.8358	78	0.866667	34.4	130.667	90	5	6.33333	8.75	48.2	1.9656	5.7	6.89922	2.81654	2.58398	0.880361	211.3	57.3
0	108.081	68.989	2	0	0	23.191	79	0.831579	35.5	132.667	78	4.77778	4.22222	11.26	33.6	2.52913	5.5	8.44961	4.03101	1.39535	1.71558	151.1	61.3
0	108.081	61.474	2	0	0	23.771	80	0.930233	28.4	136.667	88	4.33333	10.5556	10.3	42.43	2.87271	6	6.20155	2.73902	1.67959	1.0158	145	55.9
0	107.721	53.9178	2	0	0	20.744	74	0.813187	27.2	93.3333	63	4.27778	3.05556	8.7	38.92	1.26741	5.3	4.47028	1.67959	1.49871	0.970655	179	55
0	106.605	56.8795	2	0	0	19.442	68	0.839506	23.7	122	88	4.27778	3.16667	9.75	42.87	1.68519	5.3	5.68475	2.48062	1.65375	0.936795	130.8	43.5
0	106.133	67.1562	2	0	0	22.279	69	0.811765	32.1	87.3333	68	4.38889	4.94444	12.17	43.79	2.19433	5.3	6.77003	2.9199	1.60207	1.28668	229	43.1
0	105.618	55.2137	2	1	0	23.0244	71	0.771739	27.4	120	78	4.83333	4.22222	10.09	45.97	2.06701	6	6.69251	2.84238	2.06718	0.970655	231.2	34.2
0	105.496	59.8301	2	0	0	23.9682	71	0.816092	34.2	126.667	80	5.05556	12.7222	5.7	116.9	1.44963	6.2	6.12403	2.45478	1.86047	1.26411	248.3	52.4
0	104.773	53.8219	2	0	0	20.1925	65	0.8125	25.4	116.667	75	6.94444	5.94444	7.49	90.8	1.47911	4.9	5.11628	2.29974	1.67959	0.767494	116.9	29.9
0	102.962	50.737	2	0	0	23.3787	77.5	0.861111	37.3	108.667	64	4.44444	5	14.17	49.11	3.32289	5.4	8.44961	4.18605	1.21447	1.25282	188.9	61.5
0	101.378	51.1589	2	0	0	22.7812	72.5	0.814607	31.2	101.333	72	4.77778	5.38889	8.12	36.76	1.64364	5.3	4.52196	1.67959	1.42119	1.08352	186.3	20.4
0	101.049	67.2685	2	0	0	20.7194	68	0.790698	27	101.333	71	4.38889	5.22222	13.1	72.29	2.68551	6.1	6.82171	3.15245	1.52455	1.50113	233.7	32.3
0	101.049	44.5151	2	0	1	21.8715	66	0.776471	27.6	108.667	68	5.72222	4.77778	4.18	33.54	0.753793	5.8	5.11628	2.17054	1.34367	1.89616	147.8	27.2
0	99.9312	49.6164	2	0	0	19.9708	73	0.820225	27.1	103.333	72	4.16667	3.66667	11.77	53.34	2.03363	4.4	6.30491	2.71318	1.98966	0.767494	202.4	69.4
0	99.7951	54.5808	2	0	0	19.2173	68	0.8	26.9	88.6667	60	4.83333	4.83333	8.58	46.21	1.75837	5	5.21964	2.24806	1.44703	0.981941	99.2	25.7
0	99.1859	56.2329	2	0	0	20.4867	73	0.869048	29.4	106.667	76	3.88889	7.05556	13.54	152.32	3.008	5.6	6.61499	2.94574	1.29199	1.2754	152.9	71.4
0	99.1032	47.2384	2	0	0	24.737	72	0.808989	34	126.667	80	4.61111	7.5	12.73	206.13	2.57784	5.9	5.52972	2.4031	1.03359	3.09255	152.7	59.9
0	98.5909	51.3863	2	0	0	19.6923	70	0.795455	25.2	102	69	4.77778	4.88889	11.09	47.29	2.40924	5	3.95349	1.49871	1.60207	1.25282	91.9	24.4
0	98.4396	60.4082	2	0	0	21.0931	72	0.878049	31.4	129.333	90	7.16667	6.33333	14.65	51.93	3.9072	5.6	6.51163	2.81654	1.8863	1.7833	175.8	72.1
0	96.6621	63.2	2	0	0	22.68	78	0.866667	30.4	134	75	3.66667	8.38889	15.29	100.9	4.72037	6.5	6.04651	2.68734	1.62791	1.19639	202	78.7
0	95.8202	53.3616	2	0	0	23.5865	73.5	0.807692	30.5	132.667	82	4.38889	7.38889	23.71	187.41	5.85481	5.1	5.52972	2.48062	1.44703	1.16253	134	79.7
0	95.4449	51.8877	2	0	0	18.6548	64	0.771084	22.3	103.333	68	5.38889	4.83333	9.86	57.41	2.14199	5.2	4.83204	1.98966	1.83463	0.462754	109.9	41.4
0	94.9407	51.0384	2	0	0	22.0304	70	0.853659	27.8	89	61	4.94444	4.11111	7.03	26.31	1.42255	5.7	4.49612	2.0155	1.18863	0.722348	154.2	28.3
0	94.3332	55.2767	2	0	0	19.1101	68	0.85	21.2	120	80	4.44444	6.88889	13.01	166.6	2.85855	5.6	7.05426	3.10078	1.36951	2.42664	132.9	64
0	93.5647	43.7123	2	0	0	24.135	82.5	0.887097	37	109.333	73	4.77778	5	19	58.98	4.41034	4.9	3.90181	1.52455	0.878553	0.677201	193.8	75.3
0	93.4759	52.2685	2	0	0	24.2031	72	0.827586	36.6	119.333	75	5.27778	5.11111	10.37	49.28	2.0224	5.6	5.03876	2.17054	1.18863	1.56885	181.1	52.3
0	93.4759	59.8164	2	0	0	22.9002	64	0.780488	32.5	125.333	81	5.27778	7.11111	10.75	79.3	2.0973	5.6	5.89147	2.6615	1.26615	1.59142	144.7	62.6
0	93.4586	48.6603	2	1	0	21.7909	67	0.797619	29.2	120	72	4.5	5.38889	10.29	123.38	1.95637	5.4	4.18605	1.70543	1.49871	0.981941	136.2	69.6
0	92.7592	60.4575	2	0	0	22.0604	72	0.808989	27.8	128.333	81	4.11111	5.38889	13.02	82.89	3.37556	6.3	6.14987	2.73902	1.44703	1.25282	191.2	49.2
0	92.4331	44.2603	2	0	0	23.9253	72	0.878049	34.9	115.333	77	5.27778	4.16667	16.51	99.31	3.05667	5.5	5.40052	2.29974	1.44703	1.08352	139.1	55.2
0	92.4331	51.7534	2	0	0	21.0517	68	0.772727	31.8	114	70	4.61111	5	8.23	44.88	1.76836	5	6.64083	2.84238	2.35142	0.846501	128.1	62
0	91.3352	50.5123	2	0	0	21.125	65.5	0.81875	26.6	116.667	80	5.55556	5.27778	14.17	71.86	2.97437	5.6	4.13437	1.62791	1.47287	0.711061	146.8	28.3
0	89.4015	46.8822	2	0	0	23.2434	79	0.822917	28.6	129.333	83	5	6.22222	10.29	61.49	2.00719	5.3	4.39276	1.80879	1.70543	1.0158	176.1	37.7
0	88.7791	59.9671	2	0	0	24.4247	83	0.943182	31	110	79	4.11111	5.5	5.99	69.61	1.13846	5.2	5.76227	2.68734	1.70543	0.880361	220.4	30.6
0	88.259	60.7753	2	0	0	21.0254	75	0.842697	28.2	108.667	70	4.55556	5.77778	13.36	58.24	3.03396	5.6	5.68475	2.42894	1.36951	1.38826	129	67.8
0	88.0503	44.326	2	0	0	21.1638	67	0.752809	25.6	90.6667	69	4.61111	2.72222	10.12	22.82	2.0244	5.5	4.23773	1.80879	1.13695	0.756208	130.3	34.5
0	86.5981	58.7699	2	0	0	24.0886	75	0.842697	33.5	123.333	80	5.44444	5.61111	5.8	28.8	1.25938	6	5.73643	2.2739	2.1447	0.801354	178.6	59.6
0	85.9902	60.1808	2	0	0	18.7879	65	1.03175	20	108.667	68	4.38889	5.05556	8.17	66.04	2.35907	7.2	6.35659	2.73902	1.47287	1.93002	71.5	76.6
0	85.9638	61.3397	2	0	0	22.6444	71.5	0.888199	28.2	118.667	79	4.22222	4.94444	4.97	30.87	0.9948	5.9	5.14212	2.22222	1.60207	0.643341	139.2	43.9
0	84.9523	60.7671	2	0	0	23.4233	73.5	0.816667	30.7	130	83	5.05556	5.38889	10.03	60.82	2.0064	5.5	5.96899	2.7907	1.42119	2.67494	147.9	76.4
0	84.9523	50.9425	2	0	0	23.4463	78	0.829787	37.7	120	79	3.88889	5.55556	10.64	102.44	2.33773	5.2	5.323	2.22222	1.24031	2.06546	135	62.3
0	84.3611	55.0247	2	0	1	22.3537	70	0.804598	31	117.333	72	5.16667	5.27778	4.62	39.14	0.912593	5.6	6.12403	2.68734	1.83463	0.677201	176.6	47.8
0	83.1765	45.8301	2	0	0	21.2629	73	0.784946	29.9	136	95	4.61111	4.16667	14.97	82.45	3.17881	5.5	5.89147	2.5323	1.91214	0.722348	185.3	41.4
0	83.1643	57.3068	2	0	0	20.2868	69	0.821429	26.1	113.333	76	4.05556	3.66667	7.56	22.7	1.64267	5.3	5.65891	2.55814	1.62791	0.993228	169.1	36.4
0	83.0987	67.7781	2	0	0	21.0398	64	0.744186	28.2	122	81	5.5	7.16667	10.75	183.39	2.1504	5.1	5.47804	2.24806	1.39535	2.09932	122	36
0	82.4453	46.1671	2	0	0	24.3496	74	0.840909	31.1	123.333	81	4.38889	10.9444	11.37	90.41	3.48119	5.8	5.27132	2.06718	1.36951	1.47856	201.7	29.2
0	82.4453	55.1507	2	0	0	22.9344	79	0.872928	31	144.667	90	3.88889	6	18.35	124.31	4.48653	5.5	5.86563	2.35142	1.75711	1.47856	153	77.9
0	82.2859	64.8959	2	0	0	23.067	74	0.831461	32.8	123.333	80	4.88889	3.55556	12.17	49.5	2.52498	5.2	7.13178	3.38501	1.47287	1.21896	181.4	75.9
0	81.7167	49.5589	2	0	0	24.3865	78	0.821053	32.4	113.333	77	5.05556	5.88889	13.19	138.79	2.6376	5.3	4.36693	1.70543	1.21447	2.08804	213.9	71.4
0	81.5484	46.1041	2	0	0	19.607	65	0.77381	26	113.333	80	4.88889	4.94444	9.25	45.55	2.10169	5.7	4.44444	1.62791	1.62791	0.959368	106.3	13.7
0	81.3935	60.4986	2	0	0	21.7715	78.5	0.882022	59.4	116.667	79	4.61111	4	10.18	30.85	2.1621	5.8	5.4522	2.19638	1.96382	0.801354	133.9	79
0	80.7974	61.6356	2	0	0	23.7649	76	0.817204	33	118.667	81	4.94444	4.16667	7.76	30.43	1.49529	5.9	7.05426	3.22997	1.55039	1.2754	205.4	51.2
0	80.499	46.5616	2	0	0	21.867	68	0.809524	29.2	111.333	81	5.05556	5.83333	13.12	62.19	2.68797	5.6	3.72093	1.55039	1.18863	0.925508	120.9	24.6
0	80.2004	47.5726	2	0	0	21.7153	69	0.784091	30.4	138	71	4.61111	3.77778	8.51	29.36	1.61871	5.4	6.48579	2.84238	1.47287	1.4447	146.2	30.3
0	79.9016	62.5342	2	0	0	24.6751	79	0.882682	36.3	134	86	5	7.27778	12.36	111.52	2.41096	5.7	8.19121	3.79845	1.67959	2.16704	235.5	77.2
0	79.9016	47.2603	2	0	0	18.1449	65	0.77381	24.8	98.6667	70	5.38889	6.44444	12.1	101.92	2.77898	5.2	4.70284	2.09302	1.26615	0.936795	130.4	43
0	79.9016	55.9123	2	0	0	19.735	64	0.790123	25.2	114	81	4.94444	4.05556	8.2	36.94	2.14513	5.6	5.34884	2.32558	1.49871	0.869074	137	48.2
0	79.7672	45.8521	2	0	0	21.36	77	0.885057	27.1	120.667	82	4.72222	9.83333	14.74	133.18	4.55	6.1	7.05426	3.38501	1.29199	1.88488	103.9	64.3
0	79.6457	51.5781	2	0	1	20.109	60	0.705882	25.9	116.667	79	4.61111	5.16667	8.18	26.51	1.51556	5.4	4.18605	1.60207	1.73127	0.575621	186.4	14.4
0	79.6025	51.1342	2	0	0	18.7721	68	0.85	24.1	103.333	70	4.44444	5	7.6	54.58	1.68933	5.1	4.677	2.11886	1.13695	2.06546	103.4	26.3
0	79.5341	44.7233	2	0	0	21.6552	68	0.781609	29.3	130	80	5	5.44444	7.23	85.61	1.55311	5.5	5.4522	2.5323	1.13695	1.10609	134.8	54.2
0	79.3031	61.4548	2	0	0	19.9449	72	0.791209	26.8	118.667	85	5.05556	5.27778	5.28	30.75	1.056	5.2	6.17571	2.81654	1.62791	1.24153	110.2	53.1
0	79.0035	52.7863	2	0	0	22.7862	75	0.806452	27.8	107.333	71	4.88889	4.66667	10.34	70.55	1.83787	5.7	5.50388	2.45478	1.49871	1.10609	211.9	69
0	78.9838	49.5918	2	0	0	22.477	71	0.78453	29.3	98.6667	75	4.27778	5.16667	11.54	62.24	2.33609	5.7	4.49612	1.96382	1.29199	1.03837	172.2	54.9
0	77.0156	43.5753	2	0	0	21.0144	65	0.792683	26.8	104	70	4.38889	6.61111	9.26	122.92	2.03447	6	4.59948	1.73127	1.29199	2.52822	148.3	43.1
0	76.2243	58.0712	2	0	1	22.5194	77	0.810526	31.5	96.6667	67	5.83333	4.61111	8.46	42.42	1.71289	5.3	5.5814	2.17054	2.7907	0.519187	257	53.3
0	76.1461	44.5014	2	0	0	24.729	75	0.797872	28.5	120	75	6.72222	5.05556	13.99	45.64	2.86627	4.8	4.5478	1.73127	1.60207	0.880361	186.5	57.7
0	75.4433	56.7836	2	0	0	21.3016	81	0.818182	26.3	103.333	66	4.5	4.33333	14.25	49.21	2.67407	5.6	5.63307	2.55814	1.55039	1.36569	136.2	69.1
0	75.3872	63.0247	2	0	0	20.0249	68	0.781609	26.8	126.667	90	4.38889	5.05556	8.15	45.95	1.79055	5.7	6.74419	2.99742	1.96382	0.733634	143	48.5
0	75.1478	65.1507	2	0	0	23.3993	72	0.791209	25.1	138	88	4.5	5.5	6.97	49.61	1.3932	5.6	5.78811	2.45478	1.49871	1.29797	157.8	33.9
0	75.1148	47.4219	2	0	0	24.5728	78	0.886364	33.1	117.333	82	4.66667	5.94444	9.49	44.56	2.15621	5.5	5.09044	2.24806	1.57623	0.699774	225.2	35.6
0	75.0839	62.97	2	0	0	20.4735	73	0.802198	29.8	116.667	79	4.77778	4.83333	6.08	34.22	1.26062	5	5.55556	2.19638	2.35142	0.711061	129.4	62.6
0	75.0378	63.2082	2	0	0	23.3296	84	0.92	34.6	146.667	95	5.88889	7.55556	17.8	132.57	3.38458	5.9	6.84755	2.94574	2.09302	1.82844	232.1	77.4
0	74.3547	56.2027	2	0	0	18.8399	59	0.715152	21.2	120	80	4.38889	5	5.99	41.39	0.975822	5.3	8.29457	3.92765	1.57623	0.891648	102.9	5.2
0	74.1721	60.4795	2	0	0	19.3965	68.5	0.85625	25.3	108.667	69	5	6.22222	10.9	104.36	2.28807	6.4	6.33075	2.71318	1.73127	1.81716	142.7	70.7
0	73.7825	54.0164	2	0	0	22.0855	76	0.926829	29.2	124	79	4.72222	4.55556	8.57	46.73	1.67129	5.1	7.28682	3.25581	1.36951	2.07675	199.9	65
0	72.9518	69.1562	2	0	0	18.8554	65	0.866667	25.7	144	83	4.66667	5.11111	7.52	92.06	1.69058	5.8	5.65891	2.4031	1.78295	0.857788	160.3	46.8
0	72.6458	50.5808	2	0	0	19.6143	61	0.72619	21.4	100	66	5.5	5.05556	6.86	45.64	1.42364	5.5	4.90956	2.37726	1.49871	0.507901	130.9	23.3
0	72.0328	51.5534	2	0	0	19.8136	61.5	0.732143	26.3	90	69	5.11111	6.66667	9.23	53.08	2.052	5.2	5.21964	2.55814	1.62791	0.688488	116.6	38.6
0	71.7257	53.3918	2	0	0	21.4469	68	0.809524	26.8	128.667	87	8.83333	5.5	12.23	51.09	2.59656	5.4	6.92506	3.25581	2.29974	0.711061	154.5	43.6
0	71.4183	68.989	2	0	0	19.971	64	0.766467	23.4	119.333	75	4.5	7.11111	5.9	40.22	1.13591	6.1	4.72868	2.0155	1.8863	0.677201	103.4	12.6
0	71.0848	64.7014	2	0	0	19.7416	68	0.819277	26.4	110	81	4.55556	2.66667	9.76	34.89	1.85484	5.8	6.66667	2.97158	1.65375	1.98646	157.9	68.4
0	70.1846	44.5452	2	0	0	24.9273	76	0.863636	33.1	112.667	81	4.77778	3.5	9.73	36.95	1.84914	5.2	4.72868	1.91214	1.62791	0.496614	224.1	36.3
0	70.1846	55.7178	2	0	0	24.4274	89	0.962162	39	114	79	4.27778	4.16667	10.64	74.19	2.07624	5.9	6.25323	2.55814	2.19638	1.04966	226.1	62.1
0	69.5707	58.2438	2	0	0	20.8499	71.5	0.888199	32	96.6667	68	5.5	4.72222	15.22	36.38	3.26862	5.5	5.91731	2.60982	1.39535	1.55756	205	33.2
0	69.188	57.0438	2	0	1	22.5613	72.5	0.823864	31.5	117.333	87	4.55556	5.33333	8.21	43.33	1.84561	5.8	5.60724	2.22222	1.47287	2.4605	112.2	61.7
0	68.3216	65.0712	2	0	0	21.303	72	0.808989	26.9	134	79	6.38889	7.66667	6.61	42.98	2.03889	7.1	5.78811	2.60982	1.34367	1.12867	126.7	47.2
0	67.9028	66.2575	2	0	0	21.0556	75	0.815217	26.4	110.667	67	5.44444	4.05556	9.46	31.97	1.86785	5.5	5.5814	2.48062	1.55039	0.981941	165.2	52.6
0	67.9028	62.6603	2	0	0	18.8938	62	0.746988	21.3	101.333	69	4.61111	5.44444	10.98	90.37	2.33156	5.6	4.98708	2.17054	1.60207	1.26411	183.6	26.9
0	67.6971	59.3397	2	0	0	20.9716	70	0.823529	30.5	102	70	5.94444	5	6.04	41.93	1.17856	5	5.1938	2.24806	1.8863	0.643341	183.4	70
0	67.3908	45.2301	2	0	0	21.506	69	0.784091	30.1	102	68	4.27778	4.05556	4.69	47.56	1.19327	5.6	5.68475	2.63566	1.44703	1.48984	121.9	18.4
0	67.3254	69.1342	2	0	0	20.1732	65	0.802469	24.8	122	81	4.61111	6.44444	8.05	83.87	1.49	5.7	7.51938	3.64341	1.52455	1.68172	162.2	64.1
0	67.2855	57.0055	2	0	0	19.7778	70	0.864198	26.5	125.333	82	5.05556	2.44444	3.52	15.89	0.755289	6	4.9354	2.2739	1.13695	0.632054	136.3	35.2
0	66.7568	47.4658	2	0	0	22.994	72	0.782609	30.6	99.3333	69	4.72222	4.61111	6.53	51.82	1.12933	5.7	5.42636	2.29974	1.62791	1.09481	187.2	75.3
0	66.7261	48.7808	2	0	0	24.6486	77	0.865169	34.5	108.667	75	5.22222	5.27778	8.72	67.19	1.78665	5.2	6.56331	2.84238	1.73127	0.902935	156.4	25.8
0	66.3717	63.1589	2	0	0	23.6633	79	0.849462	30.7	120	70	5.11111	5.33333	9.1	35.63	1.9315	4.7	6.17571	1.98966	1.44703	4.10835	196.9	37.4
0	66.0164	60.4274	2	0	0	16.8994	66	0.767442	18	129	81	4.5	11.7778	11.77	30.82	3.7496	6.1	4.96124	2.04134	1.52455	0.462754	72.2	17
0	64.1623	56.1425	2	0	0	20.1818	62	0.729412	22.9	126.667	80	4.66667	3.88889	5.24	36.98	0.8536	5.1	4.96124	1.91214	1.24031	1.93002	124.2	34.9
0	63.5154	51.1699	2	0	0	24.2337	83.5	0.907609	35	102	70	5.16667	4.77778	10.01	58.62	1.95335	5.1	5.83979	2.50646	1.34367	1.5237	205.8	63.9
0	63.5077	56.274	2	0	0	22.007	71	0.771739	30.6	116.667	82	4.66667	5.11111	10.64	66.41	2.5493	5.5	6.20155	2.71318	1.44703	1.08352	193	65.4
0	62.6286	51.2712	2	0	0	24.3461	79	0.840426	37.3	152.667	104	5.33333	6	14.53	118.57	3.19345	5.4	5.86563	2.35142	2.04134	1.39955	129.1	30.1
0	61.5686	51.5534	2	0	1	21.0402	67	0.817073	25.1	106.667	77	4.61111	4.22222	7.48	22.2	1.47793	5.2	4.90956	1.52455	2.45478	1.06095	102.1	66.3
0	61.3389	44.4849	2	0	0	23.2396	75	0.852273	33.1	107.333	77	4.27778	6.61111	12.53	210.1	2.66154	5.4	5.09044	2.5323	1.29199	0.722348	195.8	61.7
0	60.6902	51.1836	2	0	0	20.7152	67	0.817073	26	99.3333	69	4.66667	3.38889	10.2	30.77	2.39259	5.5	5.65891	2.5323	1.24031	1.4447	97.4	40.7
0	60.3649	51.2082	2	0	0	20.5735	78	0.906977	31.4	110	75	4.5	5.61111	15.08	174.91	3.53822	4.9	6.14987	2.86822	1.42119	1.614	155.2	58.9
0	59.7603	55.9562	2	0	0	20.4622	73	0.890244	24.4	92	70	4.94444	4.27778	10.67	32.6	2.1336	5.3	6.61499	2.89406	1.62791	1.34312	150.4	28.8
0	59.5724	66.9863	2	0	0	20.8784	64	0.780488	25.7	124.667	80	3.94444	5.66667	15.62	62.83	2.85476	5.9	5.65891	2.35142	2.24806	0.744921	244.4	25.1
0	59.2731	62.9507	2	0	0	20.0427	65	0.738636	26.8	100	70	4.77778	3.94444	8.1	33.79	1.9	5.5	5.60724	2.09302	2.32558	0.767494	103.3	37.9
0	59.2731	49.33	2	0	0	19.7084	67	0.77907	23.2	134	84	5	4.94444	4.39	51.87	0.898859	5.5	8.50129	4.28941	1.70543	2.0316	150.3	57.6
0	59.1087	52.589	2	0	0	21.6016	72	0.818182	30.7	113.333	79	5	5.72222	7.37	65.61	1.82074	5.5	4.90956	2.32558	1.26615	0.699774	133.4	72.3
0	58.7359	69.3315	2	0	0	22.4351	72.5	0.847953	27.6	122.667	68	4.27778	12.5556	7.78	31.9	1.728	5.9	5.34884	2.35142	1.83463	0.767494	156.4	68.8
0	58.728	55.9699	2	0	0	23.6308	75	0.842697	32.5	126.667	91	4.94444	3.66667	7.42	24.28	1.35612	6.3	5.37468	2.35142	1.60207	1.47856	239.5	59.5
0	57.987	61.3918	2	0	0	21.9516	70	0.752688	28.5	100	70	4.5	5.11111	9.24	61.21	1.87081	5.5	5.96899	2.58398	2.19638	0.654628	206.1	26.8
0	57.9579	50.6137	2	0	0	22.8	74.5	0.886905	31.6	110	80	5	5.66667	9.79	90.57	2.00553	5.3	5.99483	2.76486	1.29199	0.823928	171.6	60.1
0	57.8402	54.9452	2	0	0	24.4227	85	0.894737	37.2	110	71	4.22222	4.16667	8.32	79.47	2.01372	5.3	5.42636	2.45478	1.29199	1.38826	182.9	63.5
0	57.4056	50.0438	2	0	1	22.1778	41	0.482353	29.7	120	80	4.77778	4.27778	10.62	18.91	2.07156	5.9	5.94315	2.5323	1.83463	1.19639	101.3	32.2
0	57.2341	57.7863	2	0	0	20.0288	70	0.813953	26	100	61	5.38889	6	11.09	57.57	2.08071	5.3	5.323	2.24806	1.26615	0.778781	141.2	71.6
0	56.9809	67.2795	2	0	0	16.9969	60	0.754717	17.9	126.667	87	4.83333	4.5	5.93	17.5	1.33332	6	5.27132	2.2739	1.42119	1.09481	95.4	20.7
0	54.3828	53.3836	2	0	0	21.0431	72	0.818182	28.4	116.667	83	6.27778	3.72222	13.2	68.16	2.28148	4.6	4.88372	2.0155	1.57623	1.10609	150.7	46.1
0	54.176	58.4466	2	0	0	21.4059	74	0.831461	27.1	120.667	75	4.94444	5.61111	5.29	51.49	1.2152	5.5	5.03876	2.11886	1.65375	1.04966	203.9	55.2
0	53.0088	67.0027	2	0	0	19.8926	72.5	0.828571	26.4	130	85	5	9.55556	10.3	84.33	2.11127	5.9	7.3385	3.20413	2.5323	0.632054	164.3	57.9
0	52.6171	46.5014	2	0	0	20.3665	70.5	0.810345	24.4	114.667	71	5.88889	6.11111	8.59	94.05	1.5476	5.2	4.31525	1.78295	1.86047	0.451467	156.4	52.6
0	51.7866	59.8438	2	0	0	21.2936	68	0.786127	29.3	130	89	4.77778	6.66667	7.89	73.71	1.92867	5.9	7.0801	3.15245	1.60207	1.30926	153.6	48.3
0	51.757	54.2	2	0	0	21.0695	70	0.843373	30.9	84.6667	63	4.22222	4.16667	2.79	19.98	0.544222	5.4	6.97674	3.20413	2.11886	1.17381	140.9	53.8
0	50.687	63.6575	2	0	1	19.7128	64	0.752941	25.7	106	73	4.38889	3.88889	7.38	44.94	1.27556	5.1	5.68475	2.55814	1.73127	1.16253	131.8	44.7
0	50.6373	62.6411	2	0	0	20.8978	68.5	0.744565	28.1	104	72	5.16667	5	14.05	49.73	3.05327	5.9	4.70284	1.83463	1.96382	0.902935	144	38.2
0	50.6373	58.2301	2	0	0	20.3866	73.5	0.825843	28.2	162	97	4.16667	4.55556	10.27	50.67	2.30668	5.3	6.87339	3.30749	2.11886	0.756208	153.7	73.7
0	49.8292	58.4027	2	0	0	23.1768	78	0.764706	35.2	106.667	71	4.88889	5.5	9.97	62.55	2.16676	6	9.22481	4.47028	2.29974	1.30926	220.2	64.3
0	49.2573	48.6192	2	0	0	19.4692	62	0.775	23.5	136	81	4.5	6.27778	7.1	75.56	1.45465	5.7	5.14212	2.29974	2.50646	0.440181	158.7	16
0	49.0263	62.8356	2	0	0	23.9845	81	0.89011	33.5	94.3333	59	4.44444	6.38889	7.79	54.73	1.71144	5.5	4.9354	2.04134	1.39535	1.13995	233.7	77.1
0	48.3994	43.2822	2	0	0	23.3543	76	0.844444	29.8	118	71	4.27778	6.22222	12.88	82.89	2.89313	5.1	2.71318	0.930233	1.34367	0.428894	118.9	38.5
0	47.5396	45.5589	2	0	0	24.8047	74	0.8	33	100	70	4.44444	4.66667	7.55	37.29	1.54687	5.3	4.78036	1.8863	1.83463	0.665914	187	61.2
0	47.2554	45.4274	2	0	0	20.1085	70	0.777778	24.3	102	63	4.5	5.33333	8.11	23.55	1.80133	5.4	5.1938	2.24806	1.93798	0.451467	114.5	47.7
0	46.9693	50.7178	2	0	0	19.9347	67	0.797619	28	100.667	66	6	4.94444	9.53	71.79	2.28201	5.8	4.88372	2.11886	1.24031	1.80587	134.8	35.1
0	46.6832	57.1479	2	0	0	24.3342	76	0.873563	34.3	113.333	80	5.83333	5.38889	12.37	79	2.71747	5.9	5.73643	2.7907	1.62791	1.24153	236	38.9
0	46.5598	62.1452	2	0	0	19.6828	66	0.846154	24.8	123.333	80	4.55556	7.38889	11.25	137.14	2.36111	6.2	6.20155	2.6615	1.55039	1.56885	95.7	55
0	46.5598	55.8877	2	0	0	21.9187	71	0.806818	29.2	142	98	4.88889	5.5	8.96	66.07	1.83707	6.2	7.18346	3.12661	1.98966	1.21896	168.9	54
0	45.3019	43.5562	2	0	0	24.0238	83	0.882979	35.8	90.6667	63	4.38889	4.77778	7.16	55.1	1.41511	5	5.03876	2.11886	1.31783	1.09481	269.4	23.5
0	45.2522	47.4521	2	0	1	19.4797	66	0.75	26.4	122	75	4.33333	5.88889	11.51	73.59	2.55733	5.5	5.76227	2.63566	1.60207	0.869074	159.2	49.5
0	44.913	63.6329	2	0	0	20.8549	64.5	0.777108	25.1	110	69	4.88889	4.05556	2.51	18.57	0.563526	5.7	4.44444	1.60207	2.2739	0.620767	145.7	32.3
0	44.1068	64.2849	2	0	0	21.4865	66.5	0.791667	24.6	126	80	4.83333	4.61111	9.54	33.36	2.07289	6.2	5.60724	2.29974	1.96382	1.41084	154.6	61.6
0	44.026	48.0603	2	0	0	22.7429	74.5	0.89759	34.4	112	77	5.77778	5.44444	10.22	141.49	1.94268	5.7	6.07235	2.76486	1.08527	1.70429	188.4	59.9
0	43.9599	60.4822	2	0	0	22.5326	66	0.733333	29.3	115.333	77	4.94444	3.27778	7.93	18.33	1.54606	5.8	6.66667	2.86822	2.1447	1.29797	170.3	28
0	43.5965	66.6219	2	0	0	24.7818	81	0.818182	33.4	106	57	5	10.8333	10.74	87.51	2.78444	6.3	7.2093	3.12661	1.67959	1.06095	205	56.6
0	43.1648	69.1397	2	0	0	23.2741	84	0.903226	31.5	126	79	5.11111	6.66667	30.37	111.1	9.0741	6	6.79587	2.9199	2.45478	0.936795	146.8	71.2
0	42.2946	44.3863	2	0	0	23.2735	74	0.850575	35.6	93.3333	75	4.44444	3.88889	7.54	21.54	1.5084	5.7	4.34109	1.80879	1.83463	0.586907	201.7	74.5
0	41.8559	59.737	2	0	0	22.7364	80	0.860215	29.7	113	66	4.5	5.38889	9.21	42.2	1.79652	5.1	5.81395	2.45478	1.55039	0.869074	196	79.8
0	41.8134	44.3973	2	0	0	24.498	75	0.777202	34.9	110	77	4.83333	7.38889	31.42	78.22	6.2832	6	4.88372	1.65375	1.93798	1.4447	204.3	57.4
0	41.8134	45.2082	2	0	0	20.5191	71	0.763441	28.1	101.667	65	4.33333	3.38889	6.72	22.04	1.39378	5.3	5.16796	2.11886	2.09302	0.462754	146.6	29.7
0	41.8134	65.3397	2	0	0	21.3043	74	0.850575	27.6	122.667	80	4.83333	5.61111	7.12	18.15	1.51233	6.2	5.24548	2.24806	1.73127	0.462754	217	49.6
0	40.2109	57.3644	2	0	1	19.4384	68	0.839506	23.1	110	81	5.94444	6.61111	7.36	27.19	1.92527	5.4	5.81395	2.45478	2.37726	0.688488	139.6	27.9
0	39.5155	45.9288	2	0	0	21.5019	69	0.802326	27	92	58	4.77778	4.05556	14.95	46.23	2.91539	4.8	3.82429	1.60207	1.44703	0.677201	172.1	59.4
0	39.4563	59.5808	2	0	0	23.0718	67	0.72043	32.6	127.333	80	3.55556	3.88889	6.11	28.06	1.35867	6	7.39018	3.25581	1.91214	0.790068	189	27.6
0	37.791	61.326	2	0	0	22.7976	73	0.83908	31.5	124.667	82	4.94444	3.88889	7.76	32.85	1.62822	5.8	5.11628	2.2739	1.57623	0.869074	196.5	70.7
0	37.5	66.1288	2	0	0	22.8729	68.5	0.706186	28.7	95.3333	67	5.38889	5	8.86	49.97	1.83804	5.7	5.47804	2.35142	1.52455	1.87359	230.1	39.1
0	36.8557	44.9562	2	0	0	19.8636	73	0.811111	32.2	88.3333	63	4.22222	6.5	10.6	85.4	2.59013	5.7	6.82171	3.02326	1.60207	0.959368	194	56.5
0	35.7678	56.7781	2	0	0	22.8183	82	0.964706	32.1	110	71	3.77778	3.83333	12.87	25.3	2.92356	5.5	5.09044	1.96382	2.4031	0.733634	168.7	52.5
0	32.1601	67.4164	2	0	0	23.8825	86.5	0.940217	33.8	105.333	71	4.88889	20.5	6.83	39.39	2.68298	7	4.57364	2.0155	1.34367	0.948081	192.7	47.3
0	30.4465	46.337	2	0	1	19.8714	69	0.793103	26.4	105.333	77	3.88889	4.55556	6.65	30.91	1.3308	6.2	5.01292	2.22222	1.42119	0.632054	116.1	68.7
0	29.6003	65.7068	2	0	0	19.8667	68	0.790698	27.3	113.333	78	5.33333	5.16667	7.99	34.06	1.61692	5.3	4.08269	1.62791	1.47287	0.564334	173.4	48.9
0	28.7614	56.9178	2	0	0	21.4986	79	0.868132	31.3	114	82	4.83333	6.83333	10.25	99.88	2.17739	5.7	5.76227	2.4031	1.83463	0.665914	253.4	55.6
0	28.7614	57.5507	2	0	0	17.4566	59	0.742138	19.3	104.667	71	6.11111	4.88889	6.38	38.97	1.21375	5.5	5.60724	2.5323	2.11886	0.677201	56.7	32.8
0	28.7022	58.9096	2	0	0	22.6263	74	0.804348	30.5	116.667	83	4.33333	5.11111	9.04	45	2.2088	5.8	4.88372	2.32558	1.65375	0.902935	171.1	29.8
0	27.9298	56.5315	2	0	0	20.4976	67.5	0.75	23.6	118.333	65	3.61111	6.16667	10.23	55.14	2.07126	5.1	3.95349	1.62791	1.47287	0.801354	152.1	31.1
0	25.4794	53.1644	2	0	0	19.5894	62.5	0.762195	21.3	106	77	5.16667	11.2778	4.5	43.28	1.27778	6.2	4.96124	2.22222	1.98966	1.23025	96.7	28.1
0	23.6647	59.3973	2	0	1	21.5547	69	0.821429	31.8	139.333	84	4.5	6.33333	8.33	34.84	2.01517	6.4	5.78811	2.60982	1.34367	1.25282	131.8	40.5
0	21.7956	61.4027	2	0	0	24.8136	82	0.854167	28.4	113.333	77	5.55556	5.11111	9.25	36.26	1.89486	5.3	6.45995	2.6615	2.24806	0.688488	263	51
0	19.2873	67.7945	2	0	0	22.4602	74	0.902439	42.6	166.667	99	5.22222	9.88889	9.58	120.14	2.53154	6.4	4.44444	1.83463	1.16279	1.54628	133	56.8
0	17.7231	67.2822	2	0	1	23.6	77	0.895349	28.2	130	80	4.94444	5.22222	8.14	31.18	1.54684	5.8	4.70284	1.91214	1.55039	1.93002	249.8	52
0	145.883	47.4534	2	0	0	20.5282	65	0.755814	25.9	115.333	75	4.27778	4.22222	12.29	43.55	2.51828	5.5	5.86563	2.48062	2.2739	0.688488	107.3	64.8
0	110.251	54.4973	2	0	0	23.5205	85	0.913978	30.2	98.6667	70	4.88889	3.44444	7.66	50.21	1.72159	5.3	5.71059	2.42894	1.65375	1.29797	243.7	69.3
0	119.329	57.1877	2	0	0	20.1896	80	0.879121	26.7	122	85	5.77778	6.16667	5.8	46.55	1.2177	4.9	7.13178	3.41085	1.36951	1.65914	123.5	60.3
0	132.465	49.2671	2	0	0	20.8309	73	0.829545	28	108.333	72	4.44444	6.38889	14.57	95.4	3.38261	5.4	3.82429	1.39535	1.8863	0.598194	141.5	75.6
0	135.123	55.7219	2	0	0	22.016	73	0.776596	34.6	116.667	79	5.27778	4.72222	9.74	48.5	2.21345	5.3	6.74419	2.89406	2.04134	1.1851	115.9	48.9
0	132.465	51.4753	2	0	0	20.5761	67	0.736264	27.8	138.667	81	4.83333	3.83333	12.74	83.7	2.5488	5.9	6.20155	2.73902	1.65375	0.981941	179.6	52.6
0	110.251	53.8562	2	0	0	18.9824	68	0.829268	28.9	120	79	4.55556	2.94444	12.92	57.23	2.67929	6.2	3.92765	1.24031	2.37726	0.361174	180.9	61.5
0	179.761	62.3575	2	0	0	23.1962	72	0.8	31	108.667	70	4.44444	5.16667	14.36	52.92	3.2984	5.5	6.71835	2.89406	1.73127	1.88488	223.7	52.5
0	105.737	56.5055	2	0	0	19.8986	75	0.892857	27.6	117.333	79	6.27778	6.83333	15.83	147.74	3.28409	4.5	5.47804	2.2739	1.24031	2.6298	102.1	53.7
0	131.14	53.8315	2	0	1	22.5241	80	0.846561	31.3	134	82	5.16667	6.22222	10.81	43.94	2.56142	5.5	5.42636	2.17054	2.17054	0.677201	204.8	55.5
0	103.161	47.0863	2	0	0	21.4207	71	0.806818	32	126.667	80	5.5	5.05556	9.47	83.09	1.94159	5.4	5.81395	2.55814	1.44703	1.26411	180.2	43.4
0	170.307	48.0041	2	0	0	23.4667	70.5	0.88125	35	100.667	67	4.61111	5.72222	7.37	50.98	1.40083	5.5	4.34109	1.70543	1.49871	1.33183	198.9	47.9
0	90.9412	57.711	2	0	0	19.3132	63	0.768293	23.5	90	61	4.88889	3.27778	10.06	27.37	2.08569	5.2	4.44444	2.06718	1.36951	1.12867	156.2	38.9
0	178.291	55.1795	2	0	0	23.8246	77.5	0.851648	28.9	118	72	4.27778	6.55556	19.07	199.23	3.8148	4.9	7.10594	3.0491	1.31783	4.09707	124.5	58.7
0	111.544	55.0534	2	0	0	22.5346	69	0.766667	30.7	138	85	6.61111	4.27778	11.09	42.11	2.43662	6	5.11628	2.35142	2.0155	0.553047	171	76.4
0	118.027	45.2479	2	0	0	22.8563	73	0.793478	32.9	111.667	80	4.72222	6.83333	9.13	83.64	1.60092	5.4	5.1938	2.04134	1.8863	1.17381	170.3	73.4
0	92.2286	56.7	2	0	0	19.7259	63	0.797468	23.9	103.333	80	4.77778	5.33333	7.29	20.31	1.548	6	6.71835	2.86822	2.37726	1.38826	133.7	26.6
0	105.092	41.1767	2	0	0	22.8465	73.5	0.835227	30.4	107.333	72	4.38889	6.27778	13.87	159.02	3.08267	5.7	5.60724	2.4031	1.34367	2.41535	155.4	51.9
0	118.677	46.9329	2	0	0	22.0042	74	0.831461	31	113.333	68	4.77778	4.61111	11.56	47.5	2.56933	5.9	3.82429	1.62791	1.42119	0.722348	187.2	44.2
0	115.429	58.9438	2	0	0	23.3263	70	0.804598	36.6	118.667	75	4.88889	5.88889	10.98	60.26	2.08756	5.6	6.04651	2.86822	1.52455	2.11061	228.2	77.3
0	124.555	58.3849	2	0	0	19.1883	72	0.878049	22.1	126.667	80	4.88889	6.66667	11.89	56.15	2.61199	5	7.00258	3.12661	1.91214	1.81716	138.1	52.4
0	202.561	62.5904	2	0	0	24.6257	71	0.797753	28.5	110	72	5.27778	5	6.29	26.91	1.2588	5.8	5.09044	1.96382	1.78295	1.03837	272.6	68.1
0	155.491	63.6041	2	0	0	22.3711	68	0.809524	32.2	103.333	70	4.94444	5.5	10.05	66.72	2.23333	6.3	5.09044	2.19638	1.21447	1.28668	209.7	59.5
0	120.632	56.6014	2	0	0	19.9556	66	0.785714	26.7	108.667	77	5.11111	3.83333	11.75	75.79	2.20456	5.3	7.67442	3.46253	1.67959	2.33634	181.8	53.1
0	92.2286	62.0233	2	0	0	22.3507	81	0.931034	29.9	108.667	70	4.61111	4.55556	8.96	62.77	1.90219	5.6	6.66667	2.94574	1.42119	1.62528	110.8	63.9
0	110.897	43.437	2	0	0	24.4329	71	0.806818	34.9	100	78	4.77778	5.22222	12.32	86.89	2.95024	5.3	5.4522	2.71318	1.13695	1.11738	246.8	46.9
0	124.555	52.7877	2	0	0	21.5793	78	0.804124	25.5	118.667	79	5.11111	4.61111	8.96	33.62	1.9256	5.1	5.16796	2.37726	1.26615	1.43341	184	68.5
0	149.292	58.9658	2	0	0	20.9808	71	0.825581	29.1	133.333	84	4.94444	6.66667	15.83	82.56	4.41621	5.3	6.04651	2.81654	2.2739	1.48984	143.1	58.9
0	189.461	46.2315	2	0	0	22.438	69	0.821429	30.3	100	80	5.61111	6.22222	11.85	79.09	2.60407	5	5.34884	2.50646	1.57623	1.2754	178.2	45.3
0	110.251	53.7548	2	0	0	22.5181	67	0.761364	33.5	116.667	80	4.55556	4.5	14.01	65.82	3.11333	6	6.43411	2.99742	1.42119	1.42212	185.9	48.6
0	128.499	53.626	2	0	0	22.7556	71	0.871166	30.2	120	81	4.88889	5.94444	13.34	125.56	3.4925	5.6	6.14987	2.97158	1.44703	1.28668	173.3	62
0	165.31	48.1329	2	0	0	24.122	74	0.831461	23.2	95.3333	75	4.5	4.83333	10.85	80.16	2.30353	5.9	6.92506	3.25581	1.16279	1.93002	205.1	70.1
0	123.9	59.8781	2	0	0	16.4237	61.5	0.778481	17	106.667	68	4.83333	4.5	5.67	20.71	1.064	5.2	4.677	1.91214	1.86047	0.801354	66.4	10.7
0	147.926	59.489	2	0	0	22.719	73	0.869048	31.8	124.667	80	5.16667	5.33333	11.93	92.45	2.32787	5	6.66667	3.17829	1.31783	1.65914	106	77.8
0	103.161	43.4479	2	0	0	22.6005	69	0.784091	31.2	118.667	80	5.16667	5.61111	10.7	81.97	2.45658	5.7	7.10594	3.22997	1.55039	1.59142	176.5	61.9
0	123.9	41.7603	2	0	0	23.9253	72	0.878049	34.9	115.333	77	4.77778	4.16667	16.51	99.31	3.05667	5.5	5.40052	2.29974	1.44703	1.08352	139.1	55.2
0	198.656	49.3877	2	0	0	18.6548	64	0.771084	22.3	103.333	68	4.88889	4.83333	9.86	57.41	2.14199	5.2	4.83204	1.98966	1.83463	0.462754	109.9	41.4
0	143.849	55.0178	2	0	0	21.4416	68	0.790698	25.8	123.333	80	5.38889	5	3.65	34.87	0.7308	5.5	6.51163	3.20413	2.19638	0.948081	152	40.3
0	123.9	46.1	2	0	0	24.92	79	0.849462	35.8	108	72	5.22222	4.22222	11.73	83.99	2.31704	4.9	4.70284	2.1447	1.34367	0.914221	182.5	73.8
0	94.1585	42.9904	2	0	0	22.4377	70	0.752688	31.3	98	70	5	5.38889	8.62	79.34	1.63924	5.5	5.34884	2.24806	1.96382	0.474041	185	44.2
0	121.285	52.5247	2	0	1	22.3537	70	0.804598	31	117.333	72	5.83333	5.27778	4.62	39.14	0.912593	5.6	6.12403	2.68734	1.83463	0.677201	176.6	47.8
0	193.958	50.9918	2	0	0	23.589	76	0.883721	34.8	130	70	5.22222	5.77778	17.5	125.32	3.5004	5.6	6.25323	2.71318	1.03359	2.88939	167.8	75.6
0	144.827	59.7726	2	0	0	22.7941	85	0.894737	34.7	132	85	5.33333	5.72222	19.41	95.04	5.176	6.3	4.88372	2.06718	1.03359	0.993228	248.9	43.4
0	202.775	69.0877	1	0	0	24.9604	76.5	0.87931	23.2	143.333	86	5.05556	5.61111	8.47	54.29	2.19489	5.9	5.71059	2.58398	1.16279	1.50113	124.8	106.4
0	180.94	59.3397	1	0	0	23.2017	87	0.878788	24.5	95.6667	72	4.27778	2.72222	15.41	30.13	3.12086	5.4	4.13437	1.67959	1.03359	2.22348	176.3	88.3
0	159.484	68.6247	1	0	0	24.3676	88	0.897959	25.7	148	97	5.66667	4.33333	11.92	24.51	2.58916	5.8	5.37468	2.50646	1.73127	0.835214	187.7	101.1
0	139.095	56.7014	1	1	1	24.1322	85	0.955056	21.7	120	80	4.27778	4.16667	9.98	20.05	1.9475	5.3	4.31525	1.67959	1.31783	1.48984	136.8	80
0	119.689	60.737	1	0	0	23.552	78	0.866667	23.9	120	80	5.11111	5.55556	13.01	139.79	2.50524	5.2	6.17571	2.89406	1.03359	1.06095	126.7	120.8
0	110.598	66.7233	1	0	1	21.5266	82	0.921348	24.5	154	85	3.88889	7.22222	15.35	104.62	3.33618	6.1	6.17571	2.6615	1.24031	2.5395	126.7	105.8
0	97.2436	61.3397	1	0	0	23.6259	81	0.9	23	130	82	4.33333	4.66667	10.66	30.69	2.28907	5.6	5.76227	2.63566	1.39535	0.993228	127.9	143.9
0	89.7816	57.3205	1	1	1	22.6627	88	0.956522	23.5	113.667	84	5.05556	5.11111	9.72	72.18	2.496	5.4	5.76227	2.55814	1.36951	1.29797	106	95.2
0	87.4954	49.9644	1	1	0	22.7062	82	0.845361	21	120	80	4.66667	5.66667	9.93	28.25	2.18215	5.4	5.16796	2.29974	0.981912	1.94131	94.5	99.7
0	84.4256	60.2603	1	1	1	22.6713	86	0.977273	26.3	138.667	99	3.88889	6.38889	7.96	40.63	1.76933	5.8	4.83204	2.0155	1.08527	1.4447	124.2	96.1
0	81.3278	55.726	1	1	1	23.721	87	1.02353	29.4	133.333	90	5.55556	5.27778	12.56	64.67	2.85404	5.9	6.33075	1.75711	1.24031	7.07675	102.2	80.5
0	79.3031	53.8164	1	1	1	23.9395	86	0.895833	26.2	120	97	5.61111	4.66667	6.2	51.45	1.22548	5	6.09819	2.60982	1.49871	1.8623	130.2	89
0	78.1032	46.4466	1	1	0	24.1845	79	0.868132	26.4	114.667	71	5.11111	4.61111	13.48	85.87	2.6964	5.7	6.61499	3.10078	1.05943	1.96388	82.9	89.9
0	76.9338	57.4822	1	1	0	24.3951	84	0.933333	23.3	120	80	12.7778	6.11111	12.92	62.94	2.77627	5.7	5.60724	2.58398	0.852713	1.54628	103.9	113.4
0	71.8262	59.9452	1	0	0	22.6883	82	0.942529	19.6	140	82	4.83333	5.05556	9.82	47.67	1.89164	5.5	5.09044	2.09302	1.57623	0.632054	124.4	93.1
0	70.5054	54.6795	1	1	0	21.2094	86	0.977273	22.9	120	83	9.77778	2.88889	12.59	50.55	2.70538	5.8	6.12403	2.81654	1.11111	1.04966	110.8	118.6
0	69.5653	48.0384	1	1	1	21.8919	87	0.935484	23.6	103.333	79	6.61111	5.5	6.58	38.73	1.73736	5.3	5.78811	2.55814	1.29199	1.64786	112.9	90.9
0	68.0095	64.874	1	0	0	24.0575	82.5	0.932203	22	103.333	75	8.11111	5.5	4.75	40.9	1.00779	6	5.323	2.2739	1.55039	1.26411	138.2	83.8
0	67.0369	52.5205	1	1	1	22.3027	81	0.880435	28.7	130	87	7.38889	6.5	8.47	134.27	1.33784	4.5	6.92506	3.02326	1.11111	3.29571	111.4	109.4
0	66.0164	45.7151	1	1	1	24.0677	88	0.926316	23.4	126.667	90	6.5	4.16667	8.62	33.51	1.89471	5.4	5.73643	2.63566	1.13695	1.77201	103.7	132.9
0	62.4304	67.7014	1	0	0	24.5204	83	0.892473	20.3	116.667	80	5.38889	5.27778	8.84	37.53	2.11819	6	6.07235	2.76486	1.49871	1.34312	86	100.7
0	55.8357	50.9753	1	1	1	23.138	82	0.901099	22.7	128.333	90	6.16667	5.66667	6.69	59.9	1.25541	5.1	3.38501	1.34367	1.05943	0.914221	100.8	110.5
0	52.1167	43.4384	1	1	1	22.0753	80	0.952381	25.6	151.333	92	3.33333	7.05556	14.45	225.12	2.42584	5.8	6.40827	1.98966	1.36951	6.5237	110.5	91.2
0	49.8349	58.6356	1	1	1	22.1246	79	0.854054	23	132	88	4.88889	3.88889	10.58	15.84	2.29843	6.2	4.57364	1.83463	1.47287	1.00451	141.3	89.4
0	49.4314	53.6082	1	1	0	24.4081	88	0.931217	25.8	122	90	4.33333	5.33333	13.73	92.27	2.37378	5.3	5.29716	2.50646	1.21447	1.62528	137.1	189.1
0	43.1648	54.5616	1	0	0	24.8445	79	0.88764	23.9	112.667	73	4.22222	9.05556	9.8	119.34	2.32391	6	6.12403	2.84238	1.26615	0.891648	133	107
0	37.7882	51.8274	1	0	0	23.6684	85	0.867347	27.5	98.6667	72	6.55556	4.27778	12.32	52.71	2.64609	5.1	4.70284	1.98966	1.00775	2.38149	126.5	144.3
0	36.9231	52.6411	1	0	0	23.2541	89	0.927083	25.9	110	69	10.1111	9.88889	16.42	76.6	4.4603	5.6	4.57364	1.67959	1.93798	1.09481	152.7	91.2
0	30.9335	66.9699	1	0	1	24.0569	92	0.938776	29.1	132	81	4.44444	6.77778	10.52	22.89	2.02569	5.7	5.0646	2.24806	1.49871	0.632054	141.3	137.2
0	29.8843	57.2438	1	1	1	24.677	85	0.971429	25.5	128	80	6.83333	3.66667	11.59	72	1.86044	4.5	5.03876	1.80879	1.05943	3.57788	105.9	126.4
0	14.312	66.2274	1	1	1	24.5578	84	0.965517	21.1	126.667	80	5	4.61111	7.53	39.87	1.72911	6	6.20155	2.68734	1.52455	1.26411	105.9	149
0	175.369	50.4452	1	1	0	23.3922	82	0.921348	26.1	120	78	6.38889	4.55556	14.76	152.35	2.952	6.3	4.62532	1.86047	1.39535	1.37698	125.7	123.2
0	100.588	60.7658	1	1	0	22.2066	78	0.876404	20.2	130	89	3.05556	5.16667	7.87	15.54	1.94222	5.5	6.9509	3.28165	1.44703	1.2754	77.5	126.3
0	204.927	57.2096	1	1	1	22.0876	86.5	0.982955	24.3	149.333	103	4.55556	6.66667	10.88	73.32	2.52477	5.8	5.96899	2.19638	1.08527	5.51919	87.7	142.2
0	190.977	54.8918	1	0	0	24.0484	84	0.933333	22.3	115.333	81	5	2.61111	13.82	25.74	3.03787	4.9	5.34884	1.08527	0.775194	10.7111	98.8	97.7
0	126.524	49.0096	1	0	0	24.7987	84	0.884211	28.9	106.667	83	4.33333	4.44444	10.64	51.39	2.02253	5.2	5.37468	2.50646	1.60207	1.3544	186.7	130.3
0	112.19	42.7658	1	0	0	24.3753	87	0.977528	28.8	110	71	4.88889	4.5	5.79	25.65	1.25807	5.7	5.21964	2.32558	1.26615	1.58014	174.5	110.2
0	130.076	55.2959	2	0	0	23.5316	79	0.877778	34.9	116.667	73	5.27778	6.66667	18.7	100.96	4.80249	5.2	4.03101	1.80879	1.18863	0.959368	177.1	118.7
0	120.562	57.7123	2	0	0	22.478	73	0.802198	32	128	90	4.33333	5.33333	17.08	138.04	3.37304	5.2	6.56331	2.84238	1.47287	1.81716	178.3	111.2
0	118.087	55.5699	2	0	0	23.0889	86	0.955556	36.5	120	70	4.27778	6.33333	13.16	131.09	3.08644	5.5	7.00258	3.25581	1.26615	2.09932	254.3	115.8
0	118.087	45.4548	2	0	1	22.9811	80	0.879121	34.1	113.333	74	4.5	2.5	15.38	39.14	3.30471	5.3	6.40827	2.76486	1.39535	1.62528	185.1	114.6
0	113.293	53.1233	2	0	0	21.5556	74.5	0.809783	34.5	142.667	83	4.77778	6.72222	9.98	79	2.02145	5.5	4.9354	1.91214	2.0155	0.869074	139.1	80.7
0	106.133	57.3507	2	0	1	24.8603	79	0.877778	40.7	119.333	82	4.88889	3.72222	9.91	57.09	1.95674	5.6	7.88114	3.66925	1.42119	1.38826	269.5	130.2
0	99.1859	68.4603	2	0	1	24.9137	84	0.884211	28.4	150	81	4.77778	6.83333	11.39	102.89	3.17739	5.6	7.18346	3.30749	1.47287	1.56885	148.2	94.8
0	94.265	65.337	2	0	0	22.3493	78	0.886364	32.1	143.333	90	4.38889	7.27778	19.55	166.84	4.4888	5.4	6.38243	2.71318	1.24031	2.42664	170.1	104.5
0	89.4015	57.1452	2	0	0	22.8512	80	1	29.9	139.333	91	4.94444	6	14.82	68.12	3.62267	5.3	4.62532	1.73127	1.29199	1.8623	268.2	82.6
0	87.17	65.9151	2	0	0	24.6674	86	0.891192	30.6	114.333	73	4.66667	6.5	23.72	126.53	4.86196	6	6.71835	3.07494	1.52455	1.614	205.9	109.7
0	83.4729	49.8301	2	0	0	23.8803	76	0.863636	27	113.333	84	4.72222	6.72222	34.47	222.38	7.48978	5.6	4.62532	2.0155	1.03359	1.4447	180.7	103.6
0	80.9384	53.4685	2	0	0	24.8777	74.5	0.818681	38.5	121.333	70	5.05556	5.5	13.95	99.22	2.65222	5.4	5.63307	2.2739	1.96382	0.778781	247.8	95.1
0	79.3031	64.5699	2	0	0	24.2567	85	1	36.8	118	83	4.88889	16.0556	15.13	63.87	4.44619	5.8	5.4522	2.55814	1.42119	0.823928	208.1	84.4
0	78.1983	53.9644	2	0	0	24.3013	77	0.802083	29.7	99.3333	68	5.38889	6.22222	7.17	51.65	1.50481	4.9	5.50388	2.2739	1.42119	1.26411	187.9	108.4
0	77.0156	67.1836	2	0	1	24.0956	80	0.824742	35.9	126.667	85	4.27778	5.77778	9.34	68.41	1.98246	5	6.22739	2.81654	1.65375	1.41084	262.6	108.6
0	75.6901	45.6247	2	0	0	22.3101	73.5	0.765625	30.9	138.667	97	4.5	4.88889	12.98	60.01	2.53151	4.8	5.47804	2.50646	1.29199	1.24153	119.1	80.7
0	75.0839	56.7014	2	0	0	24.1548	82.5	0.896739	30.2	150	87	4.83333	6.66667	14.67	123.21	3.11511	5.6	6.77003	3.30749	1.29199	1.63657	125.5	102.6
0	73.7825	49.0986	2	0	0	24.1711	80	0.888889	37.3	113.333	70	4.88889	6.83333	13.31	109.98	2.89292	5	5.5814	2.35142	1.18863	1.45598	223.7	97.1
0	72.9518	67.789	2	0	0	23.0075	78	0.876404	36.6	121.333	85	4.61111	6.44444	11.21	64.32	2.43532	6.1	4.8062	2.04134	1.39535	1.16253	184.6	145.9
0	70.58	50.2658	2	0	0	23.4107	80	0.888889	30.9	113.333	70	5	6.72222	15.8	59.57	3.7057	5.5	4.75452	1.91214	1.44703	1.09481	183	85.7
0	70.4936	57.6849	2	0	0	24.51	77	0.865169	34.7	151.667	97	4.5	4.72222	10.55	86.65	2.31927	5.3	5.68475	2.55814	1.21447	1.29797	232.7	83
0	64.946	50.3918	2	0	0	24.2188	81	0.880435	37.9	118.667	84	4.38889	6.44444	14.43	137.81	3.27793	5.5	4.8062	2.17054	1.08527	0.936795	298	110.9
0	64.7312	59.4575	2	0	1	23.8751	84	0.893617	32.3	145.333	94	5.16667	8.05556	15.94	210.04	3.2659	5.7	7.31266	3.38501	1.60207	1.45598	164	112.5
0	59.5599	59.6247	2	0	0	22.9714	81.5	0.876344	33	100	71	4.77778	5.38889	6.68	82.04	1.41932	5.5	8.47545	4.49612	1.39535	2.00903	223.6	145.3
0	55.3317	62.326	2	0	0	21.9429	85	0.894737	29.9	130	90	5	6.33333	18.18	133.51	4.12978	6	4.85788	1.98966	1.70543	1.17381	190.8	85.2
0	53.7014	61.2767	2	0	0	24.2017	71	0.747368	35.9	138	87	6.66667	6.05556	9.86	53.69	2.16633	5.7	7.57106	3.43669	1.57623	1.89616	124.7	88.9
0	53.5466	50.6904	2	0	0	20.0063	70	0.843373	26.7	104	77	4.77778	15.1111	6.56	49.21	1.63695	6.7	4.78036	2.0155	1.11111	1.38826	89.9	85.1
0	48.9714	59.726	2	0	0	22.151	75.5	0.807487	34.3	115	77	4.16667	5.72222	17.11	99.96	3.46344	5.6	6.09819	2.76486	1.26615	1.99774	202.8	97.6
0	48.3994	54.3973	2	0	0	23.8519	73	0.793478	34.8	146.667	90	5.55556	5.38889	10.95	83.34	2.37926	5.4	6.61499	3.07494	1.39535	1.2754	121.4	82.9
0	46.5598	60.0521	2	0	0	22.9859	78	0.847826	30.6	111.667	77	5.05556	6.11111	8.99	104.56	1.7988	5.5	10.5426	5.323	1.16279	2.94582	162.4	111.8
0	45.8247	68.6603	2	0	0	23.7953	77	0.855556	36.7	131.333	80	5.94444	3.88889	16.22	94.83	3.48387	5.6	4.9354	2.22222	1.67959	1.34312	255.1	112.1
0	45.8247	51.8658	2	0	0	23.9069	83	0.943182	34.4	126.667	93	4.83333	6.83333	16.22	90.45	3.72551	5.7	4.85788	2.1447	1.18863	1.54628	239.3	117.1
0	40.3778	66.5342	2	0	1	24.0385	76.5	0.859551	30.2	120	80	5.38889	4.55556	12.64	63.6	2.90298	6.2	6.12403	2.60982	1.70543	1.29797	168	126.7
0	35.1894	62.7151	2	0	1	23.0487	79.5	0.883333	40.8	110	90	4.61111	4.22222	11.99	66.12	2.5456	5.6	5.94315	2.60982	1.47287	2.08804	207.5	103.1
0	34.8999	54.9178	2	0	0	23.949	81.5	0.91573	30.2	145.333	88	4.88889	7.77778	10.94	70.38	2.37665	4.9	4.21189	1.60207	1.57623	1.12867	120.6	111.2
0	29.3517	57.8575	2	0	0	23.7919	76	0.817204	32.7	139	83	4.72222	6	14.55	72.75	3.48481	6.2	5.21964	2.2739	1.11111	1.43341	143.2	142.7
0	18.5501	66.1479	2	0	0	23.9635	80	0.851064	33.4	125	78	5.22222	2.66667	8.72	112.86	2.02483	5.8	8.03618	3.90181	1.21447	1.88488	213	107.2
0	87.074	59.6726	2	0	0	20.3906	75	0.862069	25.8	123.333	81	3.94444	6.66667	10.91	63.87	2.42533	5.6	6.45995	2.86822	1.52455	1.51242	149.9	106.8
0	118.027	60.0644	2	0	0	24.6438	89	0.908163	34.3	133.333	83	4.33333	5.22222	15.22	44.53	3.94644	5.7	7.80362	3.72093	1.70543	1.23025	232.1	104
0	90.9412	53.3356	2	0	1	23.9674	83	0.892473	37.6	130	80	4.33333	5.66667	12.5	54.84	2.90216	5.9	6.92506	2.76486	2.2739	1.1851	237.4	108.5
0	124.555	60.4342	2	0	0	23.6136	84	0.884211	33.6	125.333	81	4.77778	7.61111	14.14	125.91	3.35218	4	5.323	2.35142	1.00775	2.21219	166.1	95.2
0	118.677	59.6315	2	0	0	22.9421	74	0.804348	31.4	127.333	87	4.38889	4.44444	5.92	44.58	1.32927	5.6	5.86563	2.73902	1.26615	1.39955	192.6	109.2
0	107.025	50.9685	2	0	0	24.8777	74.5	0.818681	38.5	121.333	70	4.5	5.5	13.95	99.22	2.65222	5.4	5.63307	2.2739	1.96382	0.778781	247.8	95.1
0	113.293	45.3178	2	0	0	23.5706	77	0.846154	33.2	107.333	76	5.38889	7.88889	7.16	57.97	1.80276	5.1	4.52196	1.83463	1.03359	1.76072	113.3	111
1	117.287	49.0274	1	1	0	19.9658	71	0.825581	19.9	129.333	80	4.77778	3.72222	5.52	16.2	1.04948	5.6	4.65116	1.86047	0.930233	2.15576	72.2	61.1
1	96.6335	63.2082	1	1	1	22.7333	82	0.88172	26.7	139.667	71	5	7.94444	13.44	77.9	3.05304	5.5	5.86563	2.09302	1.00775	4.28894	92.5	65.8
1	73.4349	54.2055	1	1	1	22.243	85	0.934066	21.3	123.333	90	5	6.66667	7.98	193.9	1.37926	5.2	5.4522	2.0155	0.852713	4.06321	112.5	73
1	66.7261	49.2438	1	1	1	23.2727	78	0.886364	26	153.333	90	7.27778	6.83333	11.58	193.2	2.23022	5.6	4.78036	2.06718	0.981912	1.81716	146.2	64.4
1	59.1087	53.7973	1	1	1	24.2708	78	0.876404	24.9	130	90	4.94444	6.94444	16.14	83.7	3.62652	5.6	5.60724	2.2739	0.852713	4.61625	110.1	62.2
1	52.1167	63.337	1	0	0	22.9224	83	0.892473	22.4	114.667	95	5.5	4.77778	18.24	112	3.78311	4.6	5.55556	2.42894	0.930233	3.11512	118.9	63.9
1	142.498	51.7055	1	1	1	22.243	85	0.934066	21.3	123.333	90	5.05556	6.66667	8	193.91	1.38237	5.2	5.4522	2.0155	0.852713	4.06321	112.5	73
1	78.7037	68.2685	2	0	0	20.3472	69	0.841463	26	108.667	59	5.44444	14	15.48	191.2	3.82222	5.8	6.92506	3.20413	1.44703	2.04289	139	62.7
1	24.0397	65.5397	2	0	0	21.1355	77	0.895349	27.1	124.667	81	5.05556	11.0556	7.32	65.8	1.82548	6.8	6.40827	2.99742	1.39535	1.76072	119.6	63.1
1	82.493	62.5425	2	0	0	21.683	71	0.797753	31.3	170	95	5.44444	8.05556	12.36	62.3	2.8077	4.9	5.11628	2.24806	1.16279	1.80587	130.5	66.7
1	7.4627	51.3397	2	0	0	20.9376	72.5	0.863095	29.3	136	81	5.05556	17.6667	12.72	58.8	7.2237	8	6.53747	2.9199	1.31783	2.0316	146	58
1	68.478	54.1644	1	1	0	24.0611	96	0.969697	32.1	115.333	82	5	5.11111	15.36	78	3.29956	5.4	5.01292	2.2739	0.956072	1.693	204.6	142
1	145.731	62.3562	1	0	1	24.7856	86	0.945055	29.5	133.333	110	7.05556	13.3889	13.26	40.3	5.76237	8.4	6.17571	2.81654	1.34367	1.97517	118.8	134.1
1	108.189	59.1068	1	1	1	21.7894	87	0.977528	25	117.333	80	4.22222	5.94444	17.88	32.1	5.25363	6.7	5.73643	1.93798	0.878553	7.48307	127.6	171.5
1	97.3692	56.3205	1	1	1	23.5863	84	0.954545	25.1	125.333	87	3.61111	18.2778	10.08	33.8	3.63378	7.5	5.0646	2.1447	0.956072	2.65237	125.1	121.4
1	93.4759	57.1699	1	1	0	24.1176	88	1.01149	25.6	134	80	4.55556	18.2778	9.54	27.4	3.13289	6	6.48579	2.99742	1.08527	1.87359	139	119.9
1	84.02	58.4466	1	1	1	24.4782	91	0.98913	26.8	146	92	4.38889	9.38889	22.86	97.6	6.604	6.9	5.96899	2.4031	1.39535	2.69752	109.7	158.8
1	77.1937	61.137	1	1	0	24.0641	92.5	1.02778	30.5	130	85	4.22222	10.9444	11.64	34.5	2.78785	7	5.24548	1.96382	0.852713	5	120.3	83.5
1	75.1148	51.6384	1	1	1	24.5181	89	0.978022	29.4	130	90	5.38889	10.3889	11.52	85.4	3.15733	6.2	6.25323	2.6615	1.08527	2.3702	112.9	201.5
1	73.7825	50.9753	1	1	1	24.8536	84.5	0.928571	26.5	110	81	5.44444	11.0556	12.84	31.4	1.90222	6	5.0646	1.98966	1.13695	2.40406	138	98.3
1	66.0164	50.2849	1	0	0	20.7257	82	0.942529	22	120	90	5.05556	4.77778	11.46	46.8	2.49007	5.5	4.59948	1.8863	0.981912	3.28442	72.8	139.2
1	54.3828	67.3096	1	1	0	22.119	83	0.932584	22.9	123.333	90	4.27778	7.72222	11.28	152.1	2.17244	5.4	4.83204	2.04134	0.956072	2.21219	111	124.5
1	41.2394	48.337	1	1	1	24.3982	99	1.07609	32.6	119.333	83	4.5	4.38889	18.78	102.3	3.52415	5.6	4.85788	2.0155	0.981912	3.44244	205.2	148
1	36.9231	54.7726	1	1	1	22.756	94	1.02174	26.5	133.333	91	4.83333	7.44444	12.84	47.9	3.74104	6.5	5.42636	2.68734	1.24031	1.79458	182.9	170.7
1	15.6885	54.1726	1	1	1	23.196	85	0.977011	23.9	142	90	4.5	16.1667	12.12	37	5.44652	7.5	6.87339	1.55039	0.981912	9.68397	112.7	113.6
1	119.329	53.3795	1	1	1	24.6079	90	0.978261	27	134	91	5.05556	3.83333	7.18	16.61	1.41748	5	4.03101	1.16279	1.34367	2.75395	149.1	147.5
1	73.1158	59.5507	2	0	1	24.0238	84	0.893617	33.4	124	87	4.72222	7.22222	19.98	54.1	6.068	6.2	6.74419	3.07494	1.24031	2.59594	210.2	102.5
1	72.7732	62.8822	2	0	0	24.0578	80	0.91954	34.5	143.333	89	4.05556	9.66667	14.94	148.2	3.32	6.3	6.89922	3.17829	1.44703	1.8623	182	166
1	158.274	64.2233	2	0	0	24.8114	88	0.93617	38.4	120.667	81	5.72222	6.77778	28.66	214.45	8.13859	5.6	6.64083	2.97158	1.36951	2.95711	210.6	82.3
0	161.312	60.274	1	0	0	25.3419	75	0.828729	24.6	129.333	85	4.44444	3.22222	9.61	46.75	1.30533	5.7	5.11628	2.04134	1.57623	1.33183	107.5	32.3
0	95.8202	51.2493	1	1	0	25.2174	85.5	0.960674	27.6	118.667	95	5.88889	5.05556	15.13	53.5	3.06255	5.6	5.65891	2.63566	1.11111	1.39955	109.4	76.4
0	121.293	48.0822	2	0	0	26.0128	75	0.833333	36.3	90.6667	60	5.05556	5.72222	8.45	40.79	1.87867	5.6	5.14212	2.0155	1.75711	0.812641	190.6	62.5
0	118.087	51.8055	2	0	0	25.6408	82	0.911111	38.1	107.667	68	5.33333	4.55556	9.11	12.62	1.75529	5.4	3.87597	1.57623	1.39535	0.553047	263.1	46.8
0	118.087	60.537	2	0	0	26.9633	81	0.910112	40.4	125.333	90	4.5	3.55556	16.72	41.36	3.63342	5.8	6.22739	2.71318	1.34367	1.56885	163	73.1
0	99.7951	49.3068	2	0	0	26.9499	81.5	0.876344	42.8	135.333	78	6.44444	6.27778	24.64	113.08	5.78022	6.6	4.98708	2.17054	1.29199	1.3544	201.9	57
0	91.9992	47.6959	2	0	0	25.0573	81	0.870968	36.8	96.6667	66	4.44444	4.27778	8.87	65.77	1.70791	4.9	5.16796	2.32558	1.13695	1.34312	155.2	65.1
0	90.5408	54.6164	2	0	1	25.3843	83	0.83	32.7	133.333	93	4.11111	4.55556	9.04	43.75	1.71796	5	3.92765	1.62791	1.18863	1.09481	195.5	38.9
0	75.4305	67.4548	2	0	0	25.3378	75	0.828729	37.8	146.667	97	4.72222	4.72222	10.1	86.48	2.0208	5.8	7.00258	3.20413	1.8863	1.00451	206.8	64
0	75.3768	59.6055	2	0	0	28.8778	83	0.892473	38.3	136	79	5.22222	4.66667	9.88	104.28	2.09713	5.7	5.89147	2.4031	1.60207	1.73815	292.3	78
0	75.3584	54.4904	2	0	0	27.7701	79	0.831579	40	113.333	90	4.38889	5.27778	9.81	33.21	2.13156	5.5	5.55556	2.50646	1.52455	1.06095	273.2	58.6
0	75.0327	50.5808	2	0	0	27.8307	81	0.84375	40	150.667	91	4.61111	5.72222	20.22	130.13	4.29363	5.8	5.03876	2.11886	1.31783	1.76072	273.1	78.9
0	74.7803	48.5644	2	0	0	25.4737	75	0.797872	29.5	128.667	79	6.88889	6.16667	9.52	52.08	1.85738	5.5	5.14212	2.24806	1.55039	0.959368	206.7	66.3
0	70.6286	66.8192	2	0	0	26.7354	80.5	0.884615	33.7	108.667	70	4.44444	8.83333	22.95	180.53	5.04333	6.1	5.86563	2.50646	1.49871	0.902935	273.3	75.2
0	68.8384	52.1973	2	0	0	26.1827	80	0.833333	34.9	110	70	6	5.16667	7.65	32.17	1.58667	5.8	6.14987	2.99742	1.52455	0.925508	196	62.9
0	61.0148	60.0493	2	0	1	25.2653	84	0.913043	35.4	116.667	73	5.05556	5.77778	17.73	105.16	3.72111	6.1	5.86563	2.5323	1.24031	1.51242	188.9	58
0	52.7545	58.9425	2	0	0	25.8224	73	0.820225	35.8	127.333	89	4.61111	6	9.53	36.43	2.14086	5.8	6.40827	2.7907	1.60207	1.12867	232	28.3
0	52.2239	41.3041	2	0	0	25.2672	75	0.847458	38.7	96.6667	67	4.72222	4.83333	9.3	68.87	2.02074	5.3	5.24548	2.50646	1.05943	1.70429	174.4	49.9
0	51.0361	54.4986	2	0	0	25.5123	82.5	0.916667	33.7	140	83	4.38889	5.27778	12.45	45.96	2.98185	6.5	4.52196	1.83463	1.31783	0.993228	242.8	75
0	45.5385	67.2767	2	0	0	25.7263	80	0.842105	42.9	116.667	81	4.77778	5.44444	11.89	30.77	2.25981	5.1	4.85788	1.98966	1.78295	1.34312	281.7	75.8
0	45.5385	56.9973	2	0	0	27.1745	79.5	0.80303	35	113.333	76	4.55556	4.55556	22.06	91.05	4.4112	5.1	6.27907	3.25581	1.13695	1.76072	225	62
0	131.802	54.4205	2	0	0	26.037	85	0.825243	33.8	128.333	83	6.55556	4.38889	11.09	17.33	2.38316	5.3	5.81395	2.45478	1.62791	2.33634	225	75.1
0	112.19	54.5877	2	0	0	25.677	82.5	0.859375	39.3	109	72	4.05556	5.11111	11.5	75.64	2.4979	5.6	6.56331	3.02326	1.44703	1.23025	270.1	67.9
0	96.0876	55.7575	2	0	0	26.5659	79	0.88764	36.3	137.333	83	5.16667	2.05556	18.45	18.04	3.78111	6.1	7.0801	3.20413	1.78295	1.83973	140.4	35.4
0	123.245	63.9384	2	0	0	25.7571	91	0.928571	37.8	128	79	6.16667	5.27778	10.21	54.37	2.26933	5.2	5.11628	2.22222	1.62791	1.15124	227.7	75.6
0	152.037	55.8616	2	0	0	26.5603	78	0.876404	37	115.333	81	4.22222	6.72222	8.49	82.83	1.698	5.9	4.98708	2.50646	1.16279	1.63657	275.5	66.9
0	129.818	46.0644	2	0	0	25.4737	75	0.797872	29.5	128.667	79	6.27778	6.16667	9.52	52.08	1.85738	5.5	5.14212	2.24806	1.55039	0.959368	206.7	66.3
0	192.208	50.3178	1	1	1	26.7244	90.5	0.994505	27.4	113.333	86	4.66667	5.88889	11.24	42.24	2.58196	5.9	5.27132	2.35142	1.24031	1.13995	213.2	157.9
0	136.649	57.0137	1	0	0	25.2715	79	0.908046	23.8	126.667	90	6.05556	5.83333	16.03	168.6	3.40433	5.4	4.18605	1.62791	1.29199	1.08352	124.6	112.1
0	113.293	55.1342	1	1	1	26.3486	90	0.957447	32.8	120	77	4.83333	2.66667	8.58	15.66	1.90667	6.1	5.52972	2.32558	1.29199	1.58014	153.6	159.2
0	102.962	65.3945	1	0	0	25.9038	84	0.954545	57.3	138	87	4.77778	9.16667	14.21	92.51	4.20978	6.6	4.677	1.91214	1.34367	0.970655	161.6	126.5
0	87.8983	63.0658	1	0	0	25.4688	85.5	0.982759	24.3	110	80	6.05556	5.44444	8.11	28.32	1.72255	5.9	5.27132	2.58398	1.13695	1.48984	134.4	141.8
0	87.17	50.1973	1	1	0	25.7403	88	0.902564	32	122.667	88	6.5	4.77778	12.67	94.98	2.34667	5.7	3.79845	1.24031	0.723514	1.68172	134.6	173.4
0	84.3611	63.1096	1	0	1	27.645	89.5	0.952128	29.5	117.333	88	4.77778	5.94444	15.23	85.04	3.76148	5.9	5.24548	2.17054	1.26615	1.24153	189.8	123.4
0	76.728	51.9041	1	0	0	27.4651	88.5	0.951613	37.1	130	94	4.88889	3.88889	13.43	42.76	3.0185	6	6.20155	2.89406	1.16279	1.55756	183.6	119.8
0	73.5626	59.3452	1	0	1	26.1261	89	1	26.5	102	73	3.83333	7.33333	8.11	100.61	2.14159	5.2	5.27132	2.4031	1.13695	1.8623	159	90.7
0	67.34	46.4411	1	1	0	27.31	84	0.848485	27.4	120.667	71	4.16667	2.94444	13.71	32.74	2.94511	5.2	4.59948	1.86047	1.44703	1.51242	137.6	128.5
0	66.7484	46.874	1	1	1	27.1839	92	0.948454	30.1	128.333	98	5.22222	3.33333	9.95	24.4	2.38404	5.2	5.78811	2.76486	1.26615	1.10609	144.8	175.7
0	65.6833	53.2466	1	1	0	25.7937	87	0.940541	25.7	139.333	93	3.77778	4.27778	16.12	55.77	3.30401	5.2	7.15762	3.12661	1.34367	3.12641	140.4	157.5
0	64.946	65.5452	1	0	1	26.6065	96	1	34.6	116	89	5.5	5.11111	16.51	82.56	3.58649	5.8	4.31525	1.91214	1.11111	0.948081	181.6	183.1
0	63.2698	43.7918	1	1	1	25.0916	88	0.916667	24.7	137.333	87	13.2222	4.44444	10.7	39.79	2.24652	5.6	6.20155	2.63566	1.36951	2.7088	136.6	127.7
0	62.7836	58.1753	1	0	1	26.4381	88	0.93617	24.7	143.333	100	4.88889	8.33333	20.5	98.02	4.75849	5.3	4.88372	2.29974	1.24031	0.620767	161.1	90.3
0	61.5686	62.6986	1	0	1	26.8548	95	0.964467	24	140	97	5.66667	4	11.64	53.28	2.04059	5.4	6.12403	2.81654	1.24031	1.00451	155.3	136.4
0	55.7145	62.326	1	1	1	25.8219	93	0.902913	30.7	113.333	73	5.27778	4.5	10.89	35.87	2.09733	5	4.96124	2.09302	1.34367	1.24153	141.3	102.1
0	53.5466	67.9151	1	1	0	27.9439	84	0.893617	24.5	134.667	79	4.27778	5.27778	5.41	62.48	1.04116	5.3	3.79845	1.73127	0.775194	1.42212	158.4	89.9
0	52.9747	56.1123	1	1	0	25.6941	94	1.03297	31.1	116	76	5.16667	3.27778	13.54	55	2.87559	5.9	5.60724	2.42894	1.03359	1.64786	221	101.6
0	51.8295	68.3534	1	0	1	25.1184	90	0.957447	26.1	121	70	4.94444	5.38889	8.18	39.08	1.59639	5.2	7.13178	2.99742	1.60207	2.51693	122.8	105.2
0	51.2589	66.811	1	0	1	27.5312	91	1.07059	24.8	130	83	9.44444	5.55556	3.93	35.34	0.786	6.1	6.02067	2.58398	1.73127	0.981941	156.6	101.5
0	44.4534	61.9644	1	1	1	26.168	85.5	0.909574	28.1	141.333	81	4.83333	5.27778	11.77	60.41	2.81947	5.6	7.18346	2.4031	1.08527	6.82844	121	168.6
0	44.026	50.3781	1	1	0	25.7367	82.5	0.916667	32.4	120	85	4.77778	10.1667	10.44	53.28	2.21689	6.9	4.36693	1.70543	1.26615	1.45598	140.8	110.9
0	43.5338	67.3342	1	0	0	26.0712	83	0.85567	21.6	138.667	91	4.61111	4.27778	9.52	24.98	2.11467	5	5.78811	2.63566	1.31783	1.20767	103	184.8
0	40.2109	54.5425	1	1	0	27.2264	92	0.978723	28	112.667	79	5.66667	4.55556	14.92	58.91	3.31467	5.3	5.55556	2.32558	1.60207	1.15124	168.8	127.6
0	38.3644	68.811	1	1	0	25.0519	86.5	0.940217	23.9	122.667	78	8.22222	19.8889	6.66	12.57	2.15422	9.2	5.63307	2.63566	1.83463	1.20767	109	103
0	38.0764	50.5973	1	1	0	26.6556	95	0.989583	31.7	100.667	75	4.72222	5	11.09	80.55	2.43662	6	7.8553	3.87597	1.03359	1.64786	199.5	185.6
0	34.4578	47.9041	1	0	0	26.5742	84	0.875	27.5	106.667	88	5.05556	6.16667	11.66	84.48	2.84973	5.6	5.86563	2.48062	1.11111	2.38149	116	122.3
0	180.498	64.3575	1	0	0	26.7986	79	0.822917	40.8	109.667	77	6.55556	7.05556	11.69	69.56	2.62754	6.3	6.27907	2.6615	1.52455	2.48307	230.6	179.2
0	178.291	61.6918	1	1	0	25.6558	93	0.958763	26.7	125.333	88	7.05556	5.72222	11.53	64.74	2.79046	5.8	5.29716	2.35142	1.29199	1.59142	178.2	127.6
0	133.793	54.7658	1	0	0	25.1211	88	0.93617	38.9	131.333	91	5	5.61111	14.57	75.83	3.27465	5.4	6.58915	3.0491	1.47287	1.58014	142.2	143
0	104.448	64.9849	1	0	1	28.9795	91	0.957895	26.5	158.333	81	4.88889	6.61111	13.98	65.86	3.38281	6	4.98708	2.22222	1.91214	0.902935	182.8	155.4
0	86.1326	53.9918	1	1	1	25.0692	89	0.927083	27.1	146.667	99	6.33333	8.88889	13.07	210.46	2.93761	5	4.62532	1.96382	1.03359	1.47856	165.2	119.7
0	85.5948	58.9753	1	1	0	26.3574	88	0.946237	25.7	130	87	5.22222	5.66667	19.45	146.4	4.32133	5.6	6.79587	2.81654	1.03359	4.40181	187.6	127.7
0	48.6195	58.5397	1	0	0	26.8029	90	0.918367	22.7	120	89	5.11111	17.1667	3.58	44.67	1.12136	6.7	5.71059	2.45478	1.21447	1.5237	165.2	127.4
0	139.095	52.8301	2	0	0	25.0762	83	0.805825	34.7	123	91	4.27778	4.94444	5.38	67.95	1.00996	5.4	5.01292	1.96382	1.98966	0.857788	269.1	82.9
0	135.835	48.7973	2	0	0	25.4934	80	0.879121	39.1	132	86	5.16667	4.77778	6.02	44.83	0.966815	5.8	4.78036	2.04134	1.39535	1.06095	198.2	102.7
0	126.05	59.0822	2	0	0	25.1105	79	0.877778	38.4	114	75	14	3.33333	15.53	60.78	3.14394	5.7	5.52972	2.50646	1.44703	1.55756	299.5	82.6
0	120.49	67.5863	2	0	0	26.4165	87	0.824645	40.3	153.333	96	5	7.33333	15.02	133.86	2.92944	5.3	5.11628	2.1447	1.70543	1.46727	304.9	162.4
0	99.2776	65.3178	2	0	0	25.7098	75	0.828729	36.2	138.667	93	5.44444	6.66667	14.62	231.49	2.74276	6.1	6.02067	2.73902	1.62791	1.04966	280.7	106.7
0	89.6588	62.9233	2	0	0	27.5238	91	1.02247	42.7	136.667	90	5.11111	6.55556	13.39	92.15	3.20603	5.7	5.5814	2.4031	1.31783	1.16253	290.1	135.1
0	89.3657	67.5644	2	0	0	26.7335	85	0.885417	42.4	130	87	5.16667	7.44444	13.03	130.4	3.15197	6.1	4.88372	2.19638	1.91214	0.722348	282.5	95.5
0	88.259	50.8603	2	0	0	25.8717	80	0.898876	34.9	110.667	79	6.55556	6.38889	11.53	84	2.59114	5.4	4.49612	1.67959	0.981912	3.89391	205.7	83.2
0	85.5948	60.3945	2	0	1	25.3695	80	0.91954	36.9	90	69	4.61111	5.94444	10.12	81.32	1.92443	5.8	4.70284	2.06718	1.11111	1.67043	240	106.7
0	81.658	67.6082	2	0	1	26.3909	95	1.02151	46.9	112	79	5.16667	3.5	20.17	65.15	4.0332	5.4	4.34109	1.65375	1.18863	0.914221	324	123.5
0	77.2004	60.6137	2	0	0	28.5573	89	0.946809	39.7	119.333	79	4.33333	5.61111	21.41	79.2	4.60004	5.8	5.76227	2.32558	1.75711	1.25282	285	139.7
0	76.728	58.1233	2	0	0	25.4259	74	0.804348	38.5	130	79	6.5	4.83333	13.73	88.5	2.7468	6	6.87339	3.15245	1.70543	1.28668	214.1	90.1
0	76.3909	59.2466	2	0	0	25.9531	84	0.823529	40.3	142	89	6.16667	5.83333	15.65	67.3	3.51732	5.2	6.09819	2.84238	1.65375	1.12867	282.5	123.1
0	71.2722	63.463	2	0	0	28.7963	91	0.850467	48	157.667	98	5.22222	7.66667	13.53	175.29	2.83963	5.8	5.40052	2.17054	1.44703	1.1851	346.3	110
0	71.0176	52.611	2	0	0	26.1855	75	0.833333	37.2	140	96	4.27778	4.22222	7.37	51.33	1.32914	5.5	3.59173	1.31783	1.36951	0.823928	176.9	114.9
0	68.4881	61.6	2	0	0	27.2957	83	0.864583	36.1	140.333	84	5.05556	5.94444	17.13	147.73	4.35652	6.2	5.37468	2.37726	1.31783	1.43341	258.4	107.5
0	66.1275	59.9753	2	0	0	25.2759	79	0.88764	36.4	120.667	80	6.27778	6.44444	16.1	129.5	3.17985	5.9	6.22739	2.6615	1.60207	1.38826	229.4	106.8
0	63.9087	56.6603	2	0	0	28.9443	88.5	0.893939	44.5	124	78	5.05556	6.38889	16.43	131.94	4.29967	5.6	5.65891	2.09302	2.6615	0.744921	253.1	138.9
0	57.8402	59.1452	2	0	0	28.904	88	0.921466	40.8	129.333	87	5.94444	5.94444	10.5	98.74	2.35926	5.9	5.63307	2.5323	1.08527	1.37698	263.4	135.6
0	53.0088	51.6932	2	0	0	25.5099	80	0.860215	34	113.333	70	4.5	5.61111	10.31	52.6	2.44338	0	4.34109	1.73127	1.47287	0.744921	170.4	99.2
0	52.6887	63.1534	2	0	0	25.0872	82	0.828283	35.8	108	77	4.5	4.38889	6.9	43.37	1.38	4.8	5.21964	2.11886	1.96382	0.620767	287.9	97.1
0	52.3272	51.8932	2	0	0	26.398	79	0.814433	36.2	143.333	90	5.16667	10.2778	12.81	76.89	3.66904	6.3	6.64083	2.94574	1.60207	1.54628	239.3	86.7
0	48.4602	48.337	2	0	0	27.6114	78	0.876404	41.3	118.333	73	5	6.55556	13.51	184.66	2.66785	5.7	4.677	1.8863	1.42119	0.677201	250.2	131.4
0	48.2111	52.3562	2	0	0	27.6914	88	0.926316	42.5	140	90	4.66667	5.77778	11.1	72.84	2.02815	6.1	5.63307	2.50646	1.52455	0.902935	257.7	121.5
0	44.6796	66.1562	2	0	0	25.2733	86	0.924731	38.2	122	79	5.38889	5.33333	11.93	40.56	2.50341	5.8	7.51938	3.56589	1.55039	1.23025	236.7	88.3
0	40.9523	69.0329	2	0	0	25.8425	84	0.923077	36.8	113.333	79	5	7.27778	16.54	184.84	3.83938	5.3	4.90956	1.96382	1.49871	1.63657	238.1	94
0	40.0905	58.1315	2	0	0	27.8724	89	1	38	108.667	70	5.33333	4.27778	11.44	86.65	2.23073	5.1	6.79587	3.22997	1.70543	1.54628	327.4	127.3
0	38.9402	52.0904	2	0	0	26.8639	85	0.904255	36.1	120	82	5.11111	7.44444	10.46	159.02	2.14447	5.5	6.87339	3.20413	1.57623	1.93002	175.6	92.7
0	38.2353	50.1671	2	0	0	28.2931	82	0.82	36.4	116.667	85	4.83333	10	13.27	121.21	4.06169	6.6	4.18605	1.83463	1.13695	1.28668	266.7	112.8
0	35.7678	46.3123	2	0	0	29.7592	89	0.89899	47	119.333	79	20.9	5.27778	12.53	52.38	2.47467	5.2	5.94315	2.73902	1.91214	1.80587	268.7	82.6
0	35.6709	60.6219	2	0	0	26.0792	93	1.03333	41.8	135.333	88	30	5.83333	18.01	74.25	4.8032	5.5	6.07235	2.7907	1.26615	1.54628	297.1	90.7
0	34.6103	60.5205	2	0	0	25.7901	83.5	0.878947	33.8	130.667	89	28.7	6.22222	17.23	100.58	3.87188	5.5	7.77778	3.66925	1.67959	1.29797	187.5	131.1
0	27.9298	55.1507	2	0	1	25.5581	83	0.917127	34.9	126.667	88	8.3	6.05556	4.97	29.44	1.01813	5.9	5.89147	2.50646	1.78295	1.28668	224.9	115.3
0	129.818	61.3219	2	0	0	28.203	83	0.851282	35.3	112.667	78	21.8	4.72222	13.1	31.47	2.75022	5.9	5.40052	2.37726	1.65375	0.801354	228.8	133.8
0	124.555	60.3712	2	0	0	27.1113	81	0.875676	37.2	122.667	80	16.5	5.44444	9.91	68.72	1.93345	5.8	7.49354	3.41085	1.65375	1.87359	203	123.1
0	112.837	49.6068	2	0	0	27.2874	80	0.792079	35.7	100	73	18.2	3.83333	10.92	30.03	2.31881	5.4	5.94315	2.71318	1.8863	0.846501	263.7	92.9
0	93.5153	41.9384	2	0	0	27.3973	83	0.902174	43.3	120	79	21.3	6.33333	12.78	71.32	2.58756	5.5	5.78811	2.29974	1.55039	2.58465	211.2	84.7
0	261.006	62.7219	2	0	0	26.0512	68	0.78	35.7	132	88	23.3	10.0556	13.98	91.88	4.07319	6.2	5.29716	2.55814	1.57623	1.32054	230.4	97.8
0	151.349	50.111	2	0	0	26.1855	75	0.833333	37.2	140	96	12.3	4.22222	7.37	51.33	1.32914	5.5	3.59173	1.31783	1.36951	0.823928	176.9	114.9
0	76.0392	58.4836	2	0	0	28.0265	82	0.877005	35.4	125.333	83	15.3	4.16667	9.16	60.41	2.10249	5.6	5.99483	2.97158	1.29199	1.04966	263	109.8
0	121.938	58.0151	2	0	0	28.0859	79	0.831579	42.9	114.667	74	19	10.0556	11.37	138.38	3.11622	6.4	7.7261	3.85013	1.44703	2.02032	342	82.9
0	121.285	62.8178	2	0	0	25.7098	75	0.828729	36.2	138.667	93	24.4	6.66667	14.62	231.49	2.74276	6.1	6.02067	2.73902	1.62791	1.04966	280.7	106.7
0	89.4015	68.4986	2	0	0	26.5861	85	0.894737	48.7	126.667	90	27.3	12.2222	16.38	142.04	4.57022	6.3	5.91731	2.45478	1.34367	1.64786	279.1	171.8
1	43.5338	51.8137	1	1	0	25.9121	96	1.01053	22.7	129.333	96	18	4.27778	10.8	53.4	2.24	5.3	3.38501	1.55039	0.930233	0.361174	223.8	67.9
1	67.7519	45.7452	2	0	0	25.4748	85	0.867347	33.8	137.333	92	37.2	11.1111	22.32	132.4	6.00711	6.2	6.53747	3.07494	1.18863	1.74944	206.7	68.2
1	66.0164	59.3918	2	0	1	27.8516	86	0.868687	36.8	129	85	17.9	5.94444	10.74	52.6	2.30711	5.7	5.60724	2.6615	1.21447	1.74944	230.8	76.4
1	52.6887	52.7726	2	0	0	26.4453	86	0.914894	42.8	106.667	73	20.7	5.05556	12.42	109.7	2.63733	5.8	5.4522	2.45478	0.956072	1.96388	154.6	66.5
1	154.106	43.2452	2	0	0	25.4748	85	0.867347	33.8	137.333	92	37.2	11.1111	22.3	132.35	6.00227	6.2	6.53747	3.07494	1.18863	1.74944	206.7	68.2
1	144.971	67.1014	1	1	0	26.2308	89	0.89	30.9	116	76	23.2	8.94444	13.92	79.1	4.02133	6.4	6.04651	2.6615	1.39535	2.07675	156.8	159.2
1	83.6538	46.8082	1	1	0	27.439	85	0.885417	25.4	124.667	85	21	6.72222	12.6	111.8	2.67556	5.7	6.74419	3.22997	0.956072	1.99774	99.6	115.5
1	59.5724	62.1534	1	0	1	28.3951	98	0.970297	32.7	136.667	82	29.3	2.94444	17.58	28.8	3.81985	5.4	5.83979	2.97158	1.29199	1.693	187.3	222
1	48.2725	45.9342	1	1	1	25.9567	82.5	0.916667	28.2	116.667	80	24.1	3.66667	14.46	43	2.46356	5.7	5.42636	1.96382	1.00775	4.26637	124	187.4
1	17.1016	46.5781	1	1	0	25.2442	85	0.923913	29.7	126.667	77	27.8	3.44444	16.68	60.9	3.08889	6	5.5814	2.35142	0.852713	3.17156	111.2	119.7
1	194.048	52.5288	1	0	1	26.9531	86	0.955556	30.2	130	90	10.3	4.77778	6.18	3.7	1.43437	5.2	6.22739	1.24031	1.00775	12.5734	152.8	127.2
1	139.673	48.8329	1	1	0	25.8115	91	0.98913	30.1	130	89	25.1	8.16667	15.06	225.1	2.52859	6.3	4.83204	2.0155	1.03359	2.09932	196.5	162.4
1	133.877	66.0685	1	0	0	26.4723	90	0.967742	32.4	130	87	25.5	3.55556	15.3	64.7	3.74	5.7	5.73643	2.73902	0.826873	2.27991	152.9	203.9
1	102.162	53.5425	1	1	1	26.3605	95	1.03261	29.7	166.667	107	18.1	20.7222	10.86	41.5	6.38193	7.6	5.83979	2.4031	1.52455	1.26411	196.2	165.9
1	94.9407	53.5425	1	1	1	27.181	96	1.05495	31.6	133.333	90	13.8	9.5	8.28	25.9	1.79911	5.3	10	1.00775	1.31783	29.3679	122.2	196.8
1	91.34	57.9945	1	1	0	27.6453	98	1.02083	26	143.333	97	37	14	22.2	210.2	5.59111	6.3	5.60724	2.09302	0.981912	3.70203	198.1	178
1	87.7748	60.3753	1	1	1	28.6281	95	1.05556	35.6	140	87	23.9	8.94444	14.34	207.1	3.3637	6.1	8.01034	3.90181	1.29199	2.65237	160.7	258.7
1	87.0162	44.0301	1	1	0	25.4313	84	0.94382	28.4	120	90	13.2	3.88889	7.92	39.5	1.50578	5.8	7.05426	3.38501	0.981912	1.74944	137.6	115.5
1	85.6001	47.1096	1	1	1	27.4805	95	0.92233	35.6	137.667	99	44.6	7.22222	26.76	182.9	6.14489	5.8	4.677	1.65375	1.11111	1.7833	196.5	151.2
1	84.0311	58.6493	1	1	1	28.9784	99	1.0102	27.1	137.333	89	29.8	4.94444	17.88	170.8	3.92919	5.8	4.90956	2.04134	1.29199	2.22348	219.9	122.5
1	79.1365	64.2603	1	1	1	29.103	98	1.01031	31	156.667	90	19	15.0556	11.4	36.8	4.78519	7.4	5.24548	2.2739	1.08527	1.7833	167.3	272.7
1	78.9483	48.7671	1	0	0	25.0776	85	0.867347	27	156.667	110	15.3	5.44444	9.18	53.9	1.972	5.4	4.75452	2.04134	0.878553	1.87359	131.6	182.8
1	76.9338	54.7425	1	1	1	26.1397	94	1	25.5	132.667	81	35.9	8.72222	21.54	202.8	4.57393	5.5	5.03876	2.09302	1.05943	1.80587	136.7	126.2
1	73.8676	54.0795	1	1	1	25.8103	92	0.968421	31.5	137.333	93	13.7	11.8889	8.22	47.7	1.68459	6.3	4.13437	1.70543	1.26615	1.11738	197.6	103.8
1	72.6494	52.1726	1	1	1	25.8684	93	0.989362	35.4	129	87	42.6	8.38889	25.56	231.6	6.43733	6	7.13178	3.28165	0.904393	4.11964	196.3	102
1	70.2059	50.5699	1	1	0	28.6996	94	0.949495	33.4	100	79	30.3	10.8889	18.18	60.3	6.64356	7.6	7.62274	3.25581	0.956072	4.53725	170.7	112.3
1	68.8459	64.537	1	0	0	26.2596	91	1.02247	29.5	146.667	89	28.8	7.77778	17.28	95.4	3.62667	5.9	6.35659	2.99742	0.956072	1.67043	145.8	155.9
1	64.1826	68.4356	1	0	0	25.9756	86	0.934783	22	138.667	78	24.3	10.6667	14.58	87.8	3.276	6.5	6.02067	2.76486	1.26615	1.93002	142.8	182.5
1	63.0972	62.5014	1	1	0	26.0794	88	0.926316	28.8	140	90	31	7.83333	18.6	190.6	5.41926	6	5.65891	2.22222	0.568475	3.95034	124.1	135.7
1	60.9838	62.4301	1	1	0	29.6068	97	0.989796	32	126	80	27.4	14.3333	16.44	117.4	5.15526	7.2	7.49354	3.64341	1.29199	1.87359	169.8	244.4
1	56.8251	59.6027	1	1	0	27.7657	100	0.970874	30.6	130.667	91	23.5	3.77778	14.1	69.9	3.13333	6.1	6.79587	2.84238	1.26615	4.42438	218	142.4
1	56.1219	56.6767	1	0	1	26.8515	85	0.894737	28.5	123.333	89	22.6	5.33333	13.56	40.1	2.94637	5.3	4.36693	1.65375	0.904393	2.82167	140	111.3
1	50.2369	63.4	1	1	1	27.6789	88	0.926316	28.2	145.333	100	51.1	14.6111	30.66	160.8	8.63022	6.9	5.323	2.6615	0.749354	1.48984	136.3	112.7
1	49.8349	51.8575	1	1	1	27.706	98.5	1.02604	35.5	150	105	24.7	4.05556	14.82	29.4	3.4397	6	5.78811	1.78295	1.05943	6.16253	234.5	183.2
1	49.2573	67.5041	1	1	1	29.3627	94.5	0.984375	32.9	147.333	92	18.7	7.44444	11.22	75.9	2.54874	5.7	6.07235	2.60982	1.29199	2.41535	178.3	150
1	48.6195	58.9534	1	1	1	27.5668	95	0.969388	35.9	149.333	100	25.2	4.33333	15.12	97.4	2.87467	5.7	6.40827	2.58398	0.981912	4.34537	190.7	162.8
1	45.3019	68.7753	1	1	1	26.4706	87	0.935484	27.8	123.333	87	18.5	5.11111	11.1	48.5	2.54889	6.3	5.50388	2.06718	0.981912	3.90519	150.7	130.3
1	43.5965	65.9479	1	1	1	27.9483	92.5	0.898058	30.4	148.333	76	24.5	24.3889	14.7	37.2	9.14667	10.3	4.28941	1.73127	0.878553	2.50564	148.9	110.4
1	42.1003	57.611	1	1	1	27.549	102	1.07368	35.4	140	100	19.5	4.38889	11.7	84	2.6	5.1	5.68475	2.6615	1.05943	1.97517	207.6	178.1
1	36.9231	44.4	1	1	0	27.7853	93	0.958763	33.5	91.6667	63	18.5	5.16667	11.1	75.6	2.68593	5.9	4.8062	2.09302	0.956072	2.26862	171.3	159.4
1	28.7614	43.8384	1	1	1	27.4875	94	0.94	35.3	124	91	39.3	5.61111	23.58	123.3	5.35644	5.2	4.62532	2.0155	1.03359	1.79458	177.5	127.5
1	96.6335	63.9699	2	0	0	25.1866	81	0.880435	36.4	123.333	71	18.6	9.27778	11.16	156.2	2.56267	5.9	5.86563	2.71318	1.08527	1.83973	210.6	137.9
1	159.874	66.8986	2	0	1	25.4496	86	0.895833	39.3	140	87	82.2	11.2778	49.32	243	14.3698	6.2	6.56331	2.42894	1.39535	6.02709	101	139.7
1	89.7816	54.9233	2	0	0	27.4656	91	1.01111	39.4	133.333	80	36.9	5.94444	22.14	197.1	4.53733	5.5	6.27907	2.76486	1.18863	2.38149	180.1	107.5
1	80.5485	59.137	2	0	0	26.3362	86	0.868687	38.4	143.333	98	54.5	5.11111	32.7	95.9	7.50889	5.4	6.87339	3.02326	1.57623	2.38149	228	107.9
1	76.899	68.9288	2	0	0	28.0684	88	0.926316	42.4	128	80	55.8	7.05556	33.48	260	6.448	6.1	6.97674	3.22997	1.00775	2.61851	239.2	112
1	75.1148	66.4822	2	0	0	26.4462	84	0.94382	38	130	87	18.4	13.1667	11.04	79.3	3.18933	7.6	7.90698	3.48837	2.0155	1.71558	252.4	145.9
1	72.9944	52.5699	2	0	0	26.4004	87	0.925532	40	143.333	100	23.1	5.22222	13.86	49.8	3.79867	5.3	7.80362	3.46253	1.91214	1.70429	278.4	102.1
1	71.6174	60.3781	2	0	0	27.2693	94	1	37.9	143.667	77	17.8	9.27778	10.68	105	2.47881	6.2	6.45995	2.73902	1.44703	1.06095	206.1	131.8
1	65.0192	54.7671	2	0	0	27.4901	92.5	0.973684	34.2	154	90	42.4	7.66667	25.44	195.6	4.83674	5.1	5.78811	2.1447	1.11111	4.45824	188.9	85.9
1	52.0039	56.1342	2	0	0	28.8818	91	0.919192	48	143.333	90	18.4	5.5	11.04	62.1	2.48059	5.5	5.40052	2.35142	1.18863	2.17833	260.4	151.6
1	50.973	64.989	2	0	1	27.6272	87	0.935484	40.1	142	85	30.2	9.72222	18.12	228	5.0557	6.2	6.40827	3.15245	1.80879	1.11738	276.4	112.7
1	121.938	49.0699	2	0	0	28.504	88	0.967033	45.5	119.333	73	18	7.5	10.81	128.43	2.42801	5.4	5.21964	2.24806	0.878553	2.77652	239.7	164
1	125.211	48.3548	2	0	0	25.2524	87	0.935484	42.3	140	88	26.5	10.1667	15.88	141.69	4.19599	5.4	5.91731	2.58398	1.24031	2.33634	179.4	87.5
0	87.8774	53.937	2	0	0	32.1627	83.7	0.812621	53.2	118.667	80	31.6	9.05556	18.98	170.7	3.7956	6.1	4.31525	1.70543	1.52455	0.778781	425.1	75.7
0	121.285	51.437	2	0	0	32.1627	83.7	0.812621	53.2	118.667	80	31.6	9.05556	18.98	170.7	3.7956	6.1	4.31525	1.70543	1.52455	0.778781	425.1	75.7
0	97.4235	54.5096	1	0	1	31.1459	101	1.01	35.1	150	90	25.9	3.83333	15.55	62.94	3.56982	5.6	3.51421	1.18863	1.16279	0.936795	196.8	201.3
0	50.687	67.3452	1	0	1	31.3183	95.5	0.969543	31.2	116.667	80	14.9	6.27778	8.92	100.33	1.98133	5.8	5.60724	2.73902	1.21447	2.15576	125.3	262.5
0	48.3994	51.4932	1	1	0	30.9291	103	0.971698	31.6	107.333	69	14.9	2.77778	8.96	25.16	1.85796	5.6	5.03876	2.32558	0.930233	1.07223	202.8	228.9
1	86.9022	59.3452	1	0	0	32.2655	100	0.990099	35	127.333	98	31.6	7.55556	18.96	169.2	4.54104	6	5.21964	2.22222	0.956072	2.48307	232.9	174.9
1	45.3122	56.8356	1	0	1	34.0656	111	1.05714	34.2	178	120	38.7	4.66667	23.22	64.5	5.16	5.2	5.76227	2.81654	1.13695	2.33634	306.9	150
1	70.4122	62.474	2	0	0	30.2803	94	0.930693	43	152	90	71.5	9.55556	42.9	297.8	10.1689	6.3	6.66667	2.81654	0.904393	2.92325	249.9	162.9
1	50.1152	69.137	2	0	0	34.9333	87	0.87	55.4	148.667	91	23.5	9.11111	14.1	81.5	3.20296	5.9	5.16796	1.93798	1.05943	2.58465	395.2	111.9
1	21.1508	59.3534	2	0	0	33.1045	92	0.92	46.4	135.333	87	40.8	6.27778	24.48	150.7	5.25867	5.9	5.323	2.4031	1.26615	1.79458	305.5	140.8
