# Supplementary material for: Inverse Relationship between Serum Lipoxin A4 Level and the Risk of Metabolic Syndrome in a Middle-Aged Chinese Population
Source: PLoS One. 2015 Nov 13;10(11):e0142848. doi: 10.1371/journal.pone.0142848 (PMC4643896; doi:10.1371/journal.pone.0142848)
Supplement: S2 Table — (XLS) [file pone.0142848.s002.xls]

## Sheet: Sheet1
MetS at 2.5-year follow-up,0 for MetS abcent, 1 for MetS	Gender, 1 for male, 2 for female	LXA4( pg/ml )at baseline	Current smoker,0 for non-smoker, 1 for smoker	Alcohol drinker,0 for non-drinker, 1 for drinker	BMI(kg/m2)	WC (cm)	WHR	Fat% (%)	SBP (mm Hg)	DBP (mm Hg)	FPG (mmol/L)	2h PG (mmol/L)	FINS (μU/ml)	2h INS (μU/ml)	HOMA-IR	HbA1C (%)	TC (mmol/L)	LDL-c (mmol/L)	HDL-c (mmol/L)	TG (mmol/L)	SFA (cm2) at baseline	VFA (cm2) at baseline
0	2	253.671	0	0	20.2222	67	0.797619	23.9	140.333	74.6667	6	5.5	8.11	45.88	2.16267	4.8	4.2	2.6	1.2	1.4	83.6	7.2
0	1	248.629	1	0	20.2813	76.5	0.840659	17.5	110.667	59.6667	5	6	8.2	42.25	1.89511	5.9	5.4	2.7	1.7	1	64.1	24.6
0	2	230.641	0	0	22.1056	74	0.850575	27.7	123.667	69.6667	7	11.9	5.84	24.49	1.79093	6.2	5.1	3.1	1.4	2.2	266.7	61.4
0	2	219.14	0	0	20.2692	68.5	0.761111	26.9	119.667	80.3333	5	9.1	10.27	56.79	2.32787	4.9	3.7	1.3	1.9	0.8	97.8	26.2
0	2	219.14	0	0	21.8254	75	0.815217	26.6	110	67	6	4.5	7.24	16.73	1.76978	5.5	3.9	2.3	1.3	1.2	192.9	24.2
0	1	215.317	0	0	21.878	87	0.977528	19	102.667	70.6667	6	12.4	3.04	13.79	0.837689	6.3	5	3.7	1	1	109.3	72.1
0	2	208.031	0	0	23.6874	84	0.875	34.2	117	73.3333	5	5.6	6.97	42.17	1.48693	5.1	5.9	3.7	1.3	2.3	195.5	29
0	1	200.221	1	1	21.1005	71	0.806818	21.6	118.333	74.6667	5	5.1	7.64	14.15	1.66382	5.3	3.6	2.3	1.1	0.8	60.2	19.5
0	2	189.463	0	0	23.2756	83	0.976471	30.7	107.333	62.3333	6	6.5	14.81	68.73	3.62022	5.3	5.4	3	1.5	1.5	180.3	35.3
0	2	183.408	0	0	24.3538	70	0.786517	37.5	135	85	5	6	6.22	55.58	1.40987	5.3	5.7	3.2	1.1	1.8	82.8	30.7
0	2	183.408	0	0	22.8386	66	0.709677	28.3	102.333	63.6667	5	4.8	3.98	10	0.813689	5.6	4.8	2.6	1.9	0.7	158.1	9
0	1	180.94	0	0	22.1839	79.5	0.903409	21.2	112.333	69.6667	5	4.6	6.05	13.68	1.23689	5.2	5	3.3	1.2	1.1	176.3	88.3
0	2	174.454	0	0	21.7297	65	0.738636	27.6	146.333	97.3333	5	3.5	7.18	73.97	1.53173	5.3	3.9	2	1.4	1.3	90.5	21.8
0	2	167.11	0	0	24.3186	75	0.815217	35.6	126	77.3333	4	3.3	2.24	8.07	0.438044	5.2	4.8	3	1.3	1.5	229	31.2
0	1	162.755	0	1	24.8486	85	0.894737	23.2	133.667	82.3333	5	5.9	17.6	137.5	4.14578	5.7	4.2	2.7	1.3	0.9	107.4	37.1
0	2	161.419	0	0	23.2335	80	0.860215	32.6	117.333	63.6667	5	7.8	6.54	56.31	1.5696	5.9	5.8	3.9	1.4	1.2	278.9	49.2
0	1	161.312	0	0	25.7117	83	0.902174	24.1	132.333	73.6667	4	2.9	4.99	6.37	0.864933	5.9	4.8	2.9	1.6	1.3	107.5	32.3
0	2	158.909	0	0	21.5019	67	0.761364	27.9	119	84	5	7	5.41	69.95	1.27436	5.5	5.7	4	1.4	0.8	125.7	41.4
0	2	155.585	0	0	18.3943	70	0.777778	21.4	108.333	67	5	5.4	6.09	24.22	1.3804	5.1	4.5	2.8	1.5	0.8	78.6	17.3
0	2	154.164	0	0	21.2517	76	0.904762	27.8	110	65	5	21.1	4.75	38.88	1.11889	5.4	4.3	1.9	1.6	0.5	202.4	37
0	1	148.524	0	0	21.7584	78.5	0.902299	18.7	113.333	67.3333	5	4.7	3.64	22.41	0.744178	5.1	3	1.3	1.3	0.6	101	35.1
0	2	148.12	0	0	23.4897	67	0.770115	28.7	102.667	64.6667	5	6	5.31	30.3	1.18	5.1	3.8	2.5	1.1	1	134.6	70.5
0	1	147.126	0	0	20.725	74	0.87574	19.3	110.333	63.6667	6	4.2	3.95	10.51	1.07089	5.7	4.7	3	1.2	1	46.5	20
0	2	142.923	0	0	23.4863	80	0.91954	32.4	151.667	77.3333	6	12.8	6.76	57.61	1.71253	6	3.4	1.8	1.3	1.3	102.9	79.6
0	2	139.095	0	0	23.7649	81	0.835052	33.2	128.333	86	5	7	9.06	17.66	1.9328	5.5	4.8	2.5	1.8	1	269.1	82.9
0	1	138.51	0	0	25.2344	80.5	0.930636	24.9	147.333	81.3333	5	5	9.31	21.18	2.02751	5.2	5.5	3.7	1.2	2.2	110.3	63.4
0	2	137.459	0	0	21.9513	65	0.714286	28.5	111.667	68.3333	5	5.6	4.72	22.72	1.09084	5.5	5.9	3.5	1.1	2.1	98.8	32.8
0	1	136.649	0	0	24.2234	78	0.886364	21.9	116.667	75.3333	6	5.3	8.75	76.82	2.13889	5	3.1	1.9	1.1	1	124.6	112.1
0	2	134.738	0	1	18.2146	68.5	0.830303	22.6	114	60.3333	7	7	5.24	27.77	1.63022	6.4	4.7	2.9	1.6	0.6	122.1	23.9
0	2	133.384	0	0	22.0312	78	0.866667	29.1	106	67	5	5.7	8.57	29.68	1.90444	5.3	3.8	2.2	1.3	0.7	152.2	35.9
0	1	133.384	0	0	19.9449	73.5	0.869822	15.5	103.667	56.6667	5	5	2.39	16.46	0.531111	5.4	4.9	2.4	1.9	0.8	35.2	15.6
0	2	133.006	0	0	23.3849	73	0.829545	33.6	113	69.6667	5	6.9	0.66	43.35	0.14144	5.9	7	4.9	1.5	1.9	158.3	68.9
0	2	130.076	0	0	23.6971	78	0.83871	33	108	66.3333	5	11.1	9.17	61.93	2.16004	5.7	4	2.6	1.1	0.9	177.1	118.7
1	2	126.416	0	0	26.7737	87	0.896907	36.4	121.333	85	9	19.8	5.56	25.48	2.224	9.1	4.1	2.7	1.2	1.1	261.9	71.6
0	2	123.703	0	0	22.6757	74.5	0.866279	34	131	75	4	4.2	5.14	40.46	1.00516	4.8	4	2.2	1.2	0.7	145.1	49.7
0	2	121.293	0	0	29.2782	91	0.91	39.5	110	61.3333	5	5	6.47	34.26	1.46653	5.5	4.8	3	1.6	0.9	190.6	62.5
0	2	120.562	0	0	22.151	71	0.763441	30.7	153.333	83	5	5.8	10.43	45.23	2.41049	5.3	5	3.1	1.2	1.8	178.3	111.2
0	2	120.49	0	0	23.9501	77	0.922156	35.7	141	81	5	5.8	9.5	40.12	1.98444	5.2	6.1	2.8	2	1	304.9	162.4
0	2	119.689	0	0	20.0551	76	0.863636	28.1	114.333	70	5	4.7	4.85	14.48	1.01311	5.3	4.3	2.9	1.1	0.9	124.4	62.4
0	1	119.689	0	0	24.2388	83.5	0.927778	26.2	124.333	83.3333	7	0	5.59	48	1.63973	0	0	0	0	0	126.7	120.8
0	2	118.087	0	0	25.4767	77.5	0.790816	35.1	127	72.3333	5	7.2	9.16	30.93	1.99484	5.4	4	1.8	1.4	0.8	263.1	46.8
0	2	117.497	0	0	24.2248	70	0.736842	35.2	127.667	77.6667	5	6.6	8.79	39.46	1.9924	5.6	5.7	2.6	1	3.4	188.4	32.4
0	1	117.497	0	0	20.9248	72	0.862275	18	120.333	76.3333	5	6.3	7.11	47.58	1.7064	5.6	4.1	2	1.5	0.5	49.9	24
0	1	116.899	0	0	23.7871	82.5	0.846154	24.9	124.333	75	4	5.3	3.6	29.69	0.688	4.9	3.4	2	0.7	1.4	104.3	44
0	2	116.533	0	1	23.1641	84	0.898396	33	121.667	64.3333	5	5.5	11.52	49.26	2.5088	5	5.2	3.1	1.6	1.3	208.4	77.5
0	1	114.889	0	0	23.8531	74	0.860465	21.2	106	66	5	4.9	8.12	43.86	1.69618	5.5	4.6	2.9	1.3	0.9	145.6	63.7
0	2	114.069	0	0	25.0315	77	0.870056	26	118	56	5	6.4	8.64	75.04	1.7664	5.3	3.1	1.2	1.2	0.9	134.8	45.1
0	2	113.63	0	0	20.0309	73	0.815642	25.7	115.667	75.3333	5	4.6	4.85	17.69	1.05622	5	5.1	3.1	1.8	0.7	98.1	33.1
0	1	113.293	1	1	26.6852	91	0.957895	31	119.667	68	7	12	7.57	24.23	2.18689	6.2	3	1.5	1.1	1.3	153.6	159.2
0	2	112.497	0	0	23.0494	62	0.746988	32.3	123.667	71	5	7.2	8.23	78.88	1.646	5.1	4.9	3.7	1.1	1.3	105.3	38.9
0	2	112.35	0	0	20.7152	74	0.822222	25.1	152.667	85	5	2.8	3.87	7.77	0.8944	5.6	5.5	3.6	1.6	1.4	141.1	16.9
0	1	111.075	1	0	21.2277	72	0.86747	19	125.333	78.6667	6	7.5	3.3	27.62	0.806667	5.1	4.8	3.1	1.3	1.7	60.9	21.3
0	1	110.598	0	1	22.6474	83	0.873684	25.4	145.667	87.6667	5	5.9	9.07	20.74	2.1768	5.5	6	4.2	1.4	1.7	126.7	105.8
0	1	109.145	0	0	24.4913	76	0.826087	19.3	141	89	5	3.1	4.98	5.94	1.08453	5.5	4.6	2.9	1.4	1.1	96.8	74.1
0	2	108.081	0	0	23.3345	84.5	0.908602	37.1	133	74.3333	5	4.7	9.14	39.81	2.07173	5.6	6.8	5.3	1.1	1.6	151.1	61.3
0	2	106.133	0	0	23.9956	85	0.955056	29.5	100	69.6667	4	6.4	4	30.84	0.746667	4.9	6.1	4.2	1.4	1.3	229	43.1
0	1	175.369	1	0	23.7822	83	0.912088	25.8	109.667	71.3333	5	4.7	9.74	42.51	2.07787	6	4.9	2.7	1.4	1	125.7	123.2
0	1	180.498	0	0	26.2485	86.5	0.901042	40.4	135.667	88	5	6.1	8.43	26.9	1.98573	6.2	3.8	1.7	1.4	1.3	230.6	179.2
0	2	129.818	0	0	28.9479	85.5	0.872449	32.7	114	71.3333	5	5.4	9.99	28.13	2.2644	5.6	5.3	3.7	1.4	0.9	228.8	133.8
0	2	145.883	0	0	20.8933	64	0.752941	26.7	110.667	74	5	4.9	7	32.92	1.52444	5.1	5.8	3.3	2	0.9	107.3	64.8
1	2	110.251	0	0	25.8897	91	0.978495	38.1	103.333	66.6667	6	5.2	13.71	32.84	3.77787	5.9	5.1	3.2	1.4	2.1	243.7	69.3
0	2	119.329	0	0	20.8363	78	0.886364	28.4	103.333	69.3333	5	6.2	7.11	35.38	1.6432	5.3	6.7	5.3	1.2	1.5	123.5	60.3
0	2	132.465	0	0	22.6218	82	0.901099	31	112.333	72	5	4.3	5.38	15.58	1.26729	5.6	4.2	2	1.6	1.1	141.5	75.6
0	2	135.123	0	0	22.4756	74.5	0.809783	33.9	106.333	61.3333	6	5.4	10.93	35.5	2.67178	5.6	5.3	3	1.6	1.4	115.9	48.9
0	2	132.465	0	0	21.506	72	0.774194	29.1	117	73.3333	5	5	7.94	24.89	1.69387	5.3	5.1	3.7	1.3	0.8	179.6	52.6
0	2	110.251	0	0	21.0506	71	0.797753	32.3	134.333	79.6667	6	6.5	8.71	46.66	2.4388	5.6	3.9	1.6	1.8	0.5	180.9	61.5
0	1	141.149	0	0	24.2268	83.5	0.839196	20	113.333	65.6667	6	5.4	12.28	32.64	3.00178	5.3	4.3	2.3	0.8	2.8	130.9	42
0	2	179.761	0	0	23.2669	78.5	0.882022	32.7	113	63.6667	5	5.4	8.03	23.39	1.89151	5.7	7.2	4.4	1.7	1.8	223.7	52.5
0	2	118.027	0	0	24.7934	87	0.940541	36.8	135	81	5	0	8.66	31.74	2.03991	5.6	6.4	3.7	1.4	1.3	232.1	104
0	1	204.927	1	1	22.1483	83	0.922222	22.8	118.333	84	5	5.8	2.68	18.81	0.619378	5.7	6.3	2.9	1.2	0.1	87.7	142.2
0	2	131.14	0	1	23.8741	84	0.898396	30.4	136.333	83.3333	5	7.1	4.23	29.01	0.9024	5.9	4.7	2.7	1.5	1.3	204.8	55.5
0	2	170.307	0	0	23.9682	77	0.827957	33.4	92	60.6667	5	6.6	4.79	22.85	1.08573	5.1	3.7	2.2	1.3	1.1	198.9	47.9
0	1	113.485	1	1	25.722	87	0.945652	28.3	118.333	71	6	2.4	14.63	26.11	3.57622	5.2	5.9	4	1.3	1.7	115.3	45.4
0	2	178.291	0	0	24.7069	83	0.882979	25.1	119	73.3333	6	4.3	13.97	22.69	3.47698	5	6.5	4.1	1.1	3.6	124.5	58.7
0	2	112.19	0	0	26.8054	87	0.910995	39.9	112	66.6667	5	6.6	10	85.96	2.4	5.9	6.5	4.7	1.1	1.2	270.1	67.9
0	2	111.544	0	0	25.3872	72	0.742268	36.3	138.667	81	5	5.4	8.43	22.2	1.87333	5.7	6	3.8	1.8	0	171	76.4
0	2	124.555	0	0	27.9688	84	0.884211	38.9	128	80.6667	5	7.1	5.21	63.65	1.13462	5.3	6.3	4.3	1.4	1.7	203	123.1
0	1	119.329	0	0	19.2901	66	0.790419	12.1	125.333	73	5	5.2	3.63	15.53	0.806667	5.5	4	1.9	1.8	0.6	34	9
0	2	118.027	0	0	25.1148	82.5	0.868421	33.2	127	80	5	7.1	7.65	36.96	1.598	5.7	5.1	3.3	1.5	1.1	170.3	73.4
0	2	118.677	0	0	19.8096	67	0.817073	24.8	117.667	67	6	6.6	5.99	53.97	1.46422	5.3	3.9	2.2	1.4	0.7	187.2	44.2
0	2	123.245	0	0	25.5064	92	0.948454	32.4	123.667	69.6667	5	4.5	7.79	35.27	1.73111	5.5	4.1	2.4	1.4	0.8	227.7	75.6
0	1	119.98	1	0	22.5194	77	0.885057	21	112.667	63.6667	4	2.9	4.71	16.05	0.921067	5.3	5.5	3.9	1.3	1.1	66.6	39.7
0	2	115.429	0	0	23.8419	68	0.8	36.8	135	84.6667	5	5.6	7.61	22.22	1.62347	5.3	5.9	4.2	1.1	2.2	228.2	77.3
0	2	124.555	0	1	20.4989	81	0.936416	24.9	143.667	86.6667	6	5.9	7.02	43.73	1.716	5.5	5.7	3.8	1.5	1.2	138.1	52.4
0	2	202.561	0	0	25.7615	74	0.804348	29.6	118.333	70	5	4.3	6.14	14.95	1.41902	5.7	4.8	1.6	1.7	1.3	272.6	68.1
0	2	112.837	0	0	29.3501	84	0.8	38.9	103.333	65.3333	5	5.6	13.1	71.12	2.73644	5.3	5.4	3.5	1.5	1.1	263.7	92.9
0	2	155.491	0	0	24.8356	75	0.78125	39.2	100.333	64	5	6.7	7.37	44.1	1.73604	6.2	4.2	3.1	1	1.2	209.7	59.5
0	2	120.632	0	0	19.3235	65	0.8125	22.6	120.667	67.3333	5	4.6	8.46	58.31	1.8048	5.5	6	3.6	1.4	2.3	181.8	53.1
0	1	190.977	0	0	23.8437	84	0.913043	23.2	112	68	5	2.6	3.81	4.33	0.778933	5.4	4.6	2.6	0.9	2.4	98.8	97.7
0	1	154.798	1	0	22.8262	82	0.921348	21.9	118.333	71.6667	7	12	6.09	19.77	1.92173	7.1	3.4	1.7	1.2	1.4	109.8	14.4
0	2	110.897	0	0	27.2045	83	0.85567	41	111	64	5	4.6	9.83	6.97	2.31551	5.4	5.7	4.3	1.2	1.4	246.8	46.9
0	2	124.555	0	0	20.5707	82	0.87234	25.1	120.667	59	5	2.7	0.2	0.2	0.0417778	5	5.6	3.9	1.5	1.2	184	68.5
1	2	149.292	0	0	22.7622	78	0.876404	31.9	137	85.6667	6	7	9.83	98.79	2.7524	5.2	5.6	3	1.7	2	143.1	58.9
0	1	108.96	1	0	23.9121	81	0.875676	21.4	131.667	77.3333	5	4.7	6.69	32.54	1.45693	4.9	3.3	2.1	1.1	0.8	79	19.5
0	2	189.461	0	0	24.2085	75	0.833333	31.9	107.333	64	5	5.1	5	42.41	1.06667	5.1	4.5	2.7	1.3	1.4	178.2	45.3
0	2	261.006	0	0	26.8977	85	0.894737	34.6	138.333	81.6667	5	8.3	3.94	27.43	0.805511	5.7	4.5	2.9	1.2	1	230.4	97.8
0	2	110.251	0	0	25.3513	85	0.867347	39	137	78.3333	5	6.9	16.93	62.41	3.91271	5.6	6.4	4.8	1.2	1.8	185.9	48.6
0	2	128.499	0	0	23.6714	79.5	1	30.9	131	86.3333	6	6	7.85	60.83	2.23289	5.6	5	3.5	1.2	1	173.3	62
0	1	116.078	1	0	24.5734	80	0.860215	27.4	121.333	68	5	4.5	6.55	18.88	1.54289	5.7	4.5	3	1.4	1.3	106.8	51.2
1	2	165.31	0	0	21.8493	83	0.943182	30	107.667	69.3333	5	4.8	7.09	50.5	1.51253	5.4	6.2	3.3	0.8	4	205.1	70.1
0	2	123.9	0	0	18.0874	70	0.858896	0	111	67.3333	4	5.5	3.07	22.05	0.559422	5.5	5.5	3.4	1.7	1.1	66.4	10.7
0	2	152.037	0	0	26.0226	93.5	1.03889	36	124.667	78.6667	5	5.8	7.39	45.55	1.64222	5.9	5.6	3.9	1.1	1.5	275.5	66.9
0	2	147.926	0	0	23.4632	72	0.818182	31.8	134.667	74.6667	5	6.5	9.93	69.74	2.20667	5	5.2	3.9	0.9	1.1	106	77.8
0	1	126.524	0	0	25.3626	85	0.904255	26.6	121.667	83.6667	5	5	3.94	24.96	0.875556	5.1	4.4	2.6	1.2	0.9	186.7	130.3
0	2	118.677	0	0	22.3133	74	0.795699	27.4	129.667	47	5	5.3	8.71	60.91	1.93556	5.5	5.9	3.4	1.5	0.9	192.6	109.2
0	1	116.899	0	0	23.7871	82.5	0.846154	24.9	124.333	75	4	5.3	3.6	29.69	0.688	4.9	3.4	2	0.7	1.4	104.3	44
0	1	112.19	0	0	26.2121	90	0.9375	33.8	110	69.3333	5	5.8	7.5	75.79	1.6	5.5	5.7	3.7	1.1	1.5	174.5	110.2
0	2	143.849	0	0	22.0386	76	0.849162	26.9	125.667	80.3333	5	5.1	3.86	18.44	0.772	5.2	7.3	4.9	2	0.9	152	40.3
0	2	123.9	0	0	25.0386	78	0.804124	35.6	110	64	5	5.1	7.83	44.26	1.8096	5.2	3.8	2.5	1.1	1	182.5	73.8
1	2	121.938	0	0	27.2796	97	0.994872	40	124.333	72	7	11.8	5.84	69.7	1.68711	6.3	7.6	5.3	1.5	2.5	342	82.9
1	2	124.555	0	0	21.4536	81.5	0.876344	29.8	156	75	5	4.7	8.86	29.82	2.1264	5.2	5.1	3.5	1	1.7	166.1	95.2
0	1	106.023	1	0	22.36	69.5	0.794286	19.7	123.667	77.3333	4	4.1	3.39	10.6	0.647867	5.2	5.7	4.5	1.1	1.1	12.9	5.6
0	2	105.618	1	0	23.9411	75.5	0.782383	27.9	112.667	60.3333	5	4.3	5.24	10.73	1.21102	5.7	5.7	3	1.8	0.9	231.2	34.2
0	2	104.773	0	0	19.2206	61	0.73494	23.7	105	65.3333	5	5.2	5.16	55.78	1.21547	5.1	5.6	3.6	1.7	0.9	116.9	29.9
0	1	104.765	1	0	22.8117	68	0.809524	22.5	103.667	72.3333	5	5.4	3.85	27.51	0.906889	5.4	3.8	2.7	1	1	64.2	21.9
0	1	101.419	1	1	22.4403	81	0.880435	21.2	116	72.6667	5	3.3	5.84	14.9	1.19396	4.8	5	3.6	1.3	1.2	112.3	53.7
0	2	101.378	0	0	23.7164	72	0.813559	37.3	114.667	70.3333	5	4.6	5.72	5.74	1.29653	5.2	4.2	2.5	1.2	1.3	186.3	20.4
0	2	101.049	0	0	21.378	76.5	0.864407	29.5	107.333	60	5	4.8	6.14	31.42	1.30987	5.7	5.9	4.1	1.3	1.5	233.7	32.3
0	2	101.049	0	1	21.7784	74	0.860465	25.3	102.333	59	4	4.3	4.39	15.53	0.838978	5.2	4.1	2.3	1	2	147.8	27.2
1	1	100.586	1	0	23.1181	78	0.928571	25.6	133.333	79	5	7	6.9	75.72	1.564	5.5	4.7	2.6	0.9	3.2	90.7	65.8
0	2	99.9312	0	0	21.6865	82	0.891304	28.3	109	70.3333	4	4.2	5.9	24.53	1.12756	4.7	5.2	3.4	1.6	0.9	202.4	69.4
0	2	99.7951	0	0	26.4456	80	0.842105	43.5	132.333	74.3333	6	5.8	17.71	73.23	4.72267	6	4.5	3.2	1.2	1.2	201.9	57
0	2	99.1859	0	0	22.8168	78	0.876404	33.9	148.667	80.6667	5	6.5	10.51	45.97	2.14871	5.4	6.6	4.9	1.5	2.2	152.9	71.4
0	2	99.1032	0	0	23.7097	71	0.78022	31.1	133	88	5	6.6	9.61	52.2	2.05013	5.5	4.4	2.9	0.9	1.3	152.7	59.9
0	2	98.5909	0	0	21.0556	73	0.752577	30.1	103.667	73.6667	4	4	9.27	35.9	1.6892	5	5.1	2.6	1.6	1.8	91.9	24.4
0	1	98.5909	1	0	22.0835	75	0.833333	19.2	104	62.6667	5	3	4.2	4.29	0.970667	5.5	4.5	3.4	0.9	0.9	80.5	36.2
0	2	98.4396	0	0	23.0696	79	0.877778	37.3	143	89	6	6	8.3	19.56	2.10267	5.7	5.9	3.5	1.4	2.2	175.8	72.1
0	1	97.9985	1	0	20.4165	71	0.788889	20.5	117	71.6667	4	3.3	4.28	8.25	0.817956	4.7	2.9	1.6	0.9	0.7	67.3	29.8
0	1	96.9443	0	1	22.9264	82	0.916201	29.4	138.333	84.6667	7	10.5	4.87	13.58	1.49347	6.7	5.5	3.1	1.9	0.8	108.8	79.6
0	2	95.4449	0	0	20.2235	68.5	0.825301	22	111.667	70	5	4.7	5.84	29.23	1.4016	5.9	5.2	3	1.9	0.6	109.9	41.4
0	2	94.9407	0	0	24.4211	74	0.850575	31.6	106	59.6667	5	5	7.17	16.27	1.59333	5.6	3	1.3	1.3	0.8	154.2	28.3
0	1	94.6936	1	1	20.214	70	0.813953	23.8	110	72.6667	6	3	5.32	14.24	1.4896	5.6	4.7	2.6	1.5	1.6	114.9	38.7
0	2	94.265	0	0	22.2816	77	0.927711	25.2	111.333	71	5	7.6	8.05	65.11	1.932	5.3	6.9	4.1	1.5	0.9	170.1	104.5
0	2	92.7592	0	0	22.5164	75	0.797872	28.9	124.667	71	6	6.2	3.75	37.71	0.916667	5.9	5.7	3.5	1.1	1	191.2	49.2
0	2	92.4331	0	0	21.4222	63	0.7	31.8	119.333	57.3333	5	4.1	2.62	16.5	0.547289	4.8	5.6	3.6	1.9	0.8	128.1	62
0	2	92.4331	0	0	24.2815	73	0.820225	31	115.333	67	5	5.4	13.69	93.67	2.92053	5.2	4.2	2.2	1.1	1.4	139.1	55.2
0	2	91.9992	0	0	26.267	84.5	0.898936	35.8	130.333	75	5	5.6	5.78	49.49	1.20738	5.1	5.4	3.5	1.2	1.8	155.2	65.1
0	2	91.3352	0	0	22.8756	73	0.811111	30.2	121.333	72.3333	6	6.9	9.3	51.32	2.356	5.3	4.2	2.8	1.1	1	146.8	28.3
0	2	90.5408	0	1	26.462	81	0.826531	35.9	129	72.3333	4	5.2	3.19	19.56	0.623822	5.5	4.5	3.1	1.3	1.1	195.5	38.9
0	2	89.4015	0	0	22.4321	85.5	0.988439	27.9	129	81.3333	5	7.3	9.92	102.8	2.3808	5.6	5	2.6	1.2	2.6	268.2	82.6
0	2	89.4015	0	0	24.5554	79.5	0.845745	32.9	123	77.3333	5	3.8	9.6	19.73	2.13333	5.5	4.4	2.8	1.5	0.9	176.1	37.7
0	2	89.3657	0	0	24.0172	86	0.924731	33.7	109.667	77	6	7	6.01	69.77	1.46911	5.8	4.7	2.7	1.6	0.6	282.5	95.5
0	1	88.7456	0	0	24.3152	79	0.858696	22	144.667	70	8	15.7	5.32	22.24	1.89156	7.2	5	3.4	1.3	1.2	111.4	62.5
0	2	88.259	0	0	21.4227	69	0.766667	27.7	104.333	62.3333	5	5.5	8.22	21.56	1.8632	5.1	4.5	2.7	1.5	0.8	129	67.8
0	2	88.0503	0	0	20.8325	64	0.752941	24	92	58	5	3.9	7.27	7.49	1.51862	5.7	4	2.2	1.2	0.4	130.3	34.5
0	2	87.8774	0	0	33.6609	104	0.990476	61.2	107.667	73.3333	5	4.5	14.22	45.86	2.9072	5.6	3.4	2	1.1	1.5	425.1	75.7
0	1	87.4954	1	0	24.3019	82.5	0.87766	24.1	108	60.6667	6	3.7	7.11	11.46	1.7696	5.7	5	3.6	0.9	1.5	94.5	99.7
0	2	87.17	0	0	24.298	84	0.913043	30	133.333	66.3333	5	6.6	13.23	52.73	3.1164	5.7	5.8	3.5	1.3	1	205.9	109.7
0	2	86.5981	0	0	24.1609	75	0.842697	32.3	118	78.6667	5	4.1	3.2	12.51	0.711111	5.4	4.6	2.4	1.7	0.1	178.6	59.6
0	1	86.1326	1	1	24.7409	85	0.909091	25.4	157.333	97.3333	5	4.7	10.36	28.06	2.16409	5	4.6	2.3	1.2	1.6	165.2	119.7
0	1	84.4256	1	1	23.9377	81	0.89011	29.2	162.667	92.3333	5	6.2	6.59	30.48	1.5816	5.7	4.2	2.7	1.3	0.9	124.2	96.1
0	1	83.9747	1	0	19.6571	76	0.844444	20.1	105.333	69.3333	5	4.6	9.44	38.35	2.05582	5.5	5.6	3.5	1.1	1	95.4	28.4
0	2	83.4729	0	0	25.3155	79	0.814433	33.5	138.667	91	6	6.2	21.33	104.7	5.3088	5.6	5	3	1.1	1	180.7	103.6
0	2	83.1765	0	0	21.9441	80	0.829016	31.3	126.667	78.6667	5	2.8	7.1	4.09	1.54622	5.3	5.2	3.1	1.8	0.7	185.3	41.4
0	2	83.1643	0	0	20.4354	70	0.804598	27.5	136	79.6667	5	5.4	7.05	24.27	1.66067	5.6	6	4.2	1.4	1	169.1	36.4
0	2	83.0987	0	0	22.026	67	0.770115	28.3	130.333	67	4	6.7	5.59	50.27	1.04347	5	5.8	4	1.5	1.7	122	36
0	1	82.8798	1	0	25.5709	87	0.945652	22.2	142.333	82.3333	7	20.6	7.12	28.27	1.63	9.8	6.1	4.5	1.2	1.3	134.8	61.3
0	2	82.4453	0	0	24.6486	82	0.926554	34.2	118	83	5	5.8	9.35	60.7	2.03622	5.5	6.2	2.9	1.6	2.6	153	77.9
0	1	81.9886	0	1	22.3212	75	0.887574	24.5	122.667	71.3333	6	6	4.88	17.57	1.25796	6.2	4.9	3.5	1.1	0.8	113.9	54.1
1	2	81.7167	0	0	26.1097	88	0.897959	39.7	131.333	85	5	5.5	13.37	61.76	3.03053	5.5	4.1	2.6	1.2	1.7	213.9	71.4
0	2	81.658	0	1	29.8715	113.5	1.135	57.4	118.667	78.6667	6	4.5	18.15	15.5	4.51733	5.3	4.5	3.3	1.2	1	324	123.5
0	2	81.5484	0	0	20.0416	62	0.72093	26.7	110.667	70	5	4.9	1.65	25.47	0.344667	5.7	4.6	2.4	1.9	0.9	106.3	13.7
0	2	81.3935	0	0	22.1687	82	0.891304	30.1	107	64	5	4.3	5.8	15.03	1.28889	5.4	5.3	2.8	1.6	1.9	133.9	79
0	2	80.9384	0	0	26.3557	77	0.819149	40.7	125	76	5	4.5	6.82	74.35	1.54587	5.3	4.9	2.9	1.6	0.9	247.8	95.1
0	2	79.6457	0	1	21.5019	70	0.786517	28.2	132	79.3333	5	3.6	5.83	18.61	1.26964	5	4	2.5	1.2	0.6	186.4	14.4
1	1	79.6457	0	0	20.6104	79	0.88764	26.1	137	87.6667	6	3.4	9	21.36	2.44	5.6	5.8	4	1.2	1.7	104.9	16.8
0	2	79.5341	0	0	22.4966	75	0.862069	29.1	124	68	5	5.6	4.94	19.16	1.07582	5.6	4.7	3.4	1.1	1	134.8	54.2
0	1	79.4074	1	0	23.5969	77	0.895349	27.4	121.333	82.3333	5	3.8	8.01	26.27	1.8156	5.4	5.2	2.9	1.1	1.6	112.3	56.6
0	2	79.3031	0	0	21.9363	73	0.744898	32.8	128.333	68	5	6	5.45	20.55	1.23533	5.4	6.2	4.1	1.4	1.6	110.2	53.1
0	2	79.0035	0	0	25.356	91	0.957895	35	112	78.3333	5	6.4	11.6	45.72	2.784	5.1	4.5	3	1.2	1.6	211.9	69
1	2	77.0156	0	1	24.8356	87	0.887755	36.3	122	64.3333	5	5.8	8.88	56.12	2.0128	5.6	5	3.1	1.2	2	262.6	108.6
0	2	76.728	0	0	25.0825	69	0.75	38.1	136.667	88	5	5.8	11.22	51.93	2.49333	5.7	5.8	4.3	1.3	1.2	214.1	90.1
1	1	76.728	0	0	28.4542	91	0.928571	34.2	148.333	94	5	6.2	6.69	51.1	1.57587	6.1	5.5	3.4	0.9	1.8	183.6	119.8
0	2	76.3909	0	0	26.4853	97	0.979798	38	128.667	78.3333	5	6	7.71	27.81	1.78187	5.6	5.3	3.6	1.4	1.3	282.5	123.1
0	2	76.2243	0	1	23.4082	83.5	0.888298	33.8	106	55	5	3.8	9.28	20.54	2.02098	5.5	5.2	2.2	1.9	0.6	257	53.3
0	2	75.6901	0	0	22.5804	78	0.834225	32.6	137	73.6667	5	5.8	8.18	45.53	1.67236	5.2	4.7	3.3	1.1	0.9	119.1	80.7
0	2	75.4433	0	0	23.1811	81	0.826531	31.5	93.6667	63	6	5.2	8.82	7.62	2.156	5.5	5.2	3.7	1.1	0.1	136.2	69.1
0	2	75.4305	0	0	26.2713	73	0.784946	31.5	133	72.3333	5	6.5	8.31	44.27	1.84667	5.4	7.3	4.4	1.6	0.8	206.8	64
0	2	75.1478	0	0	16.421	76	0.826087	29	155.333	84	5	6.5	4.97	26.03	1.10444	5.6	6.1	3.5	1.4	1.3	157.8	33.9
0	1	75.1478	0	0	20.6632	76	0.894118	18.2	128.667	77.3333	6	4.5	4.89	19.35	1.34747	5.9	5.8	4.2	0.9	1.4	79.7	20
0	1	75.1478	0	0	21.643	75	0.797872	19.6	143	83.3333	5	5.3	2.89	15.99	0.6936	5.2	4	2.5	1.4	0.7	112.6	27.1
0	2	75.1148	0	0	24	77	0.885057	29.1	109.667	64.6667	6	4.4	5.03	18.32	1.22956	5.1	4.1	2.5	1.1	0.6	225.2	35.6
0	1	75.1148	1	0	19.0756	65	0.783133	14.2	101.333	68	5	1.8	2.08	3.64	0.452978	5.2	4.5	2.9	1.5	0.7	38.7	9.4
0	2	75.0378	0	0	24.389	83	0.892473	33.7	148.667	83.3333	4	4.4	11.4	43.73	2.22933	5.7	7.1	3.8	2	1.3	232.1	77.4
0	2	75.0327	0	0	28.5536	92	0.929293	33.8	119.333	85.6667	5	5	14.13	43.25	2.8888	5.6	4.7	3.2	1.2	1	273.1	78.9
0	2	74.3547	0	0	19.9541	59	0.686047	24.8	129.333	84.3333	4	4.3	5.05	14.81	0.965111	5.5	8	5.7	1	3.1	102.9	5.2
0	2	74.1721	0	0	20.0398	84	1.03704	28	121	66.6667	5	5.7	9.88	19.17	2.23947	5.6	6.2	3.6	1.6	1.5	142.7	70.7
0	2	73.7825	0	0	23.7621	81	0.9	34.3	138.333	90.3333	5	4.5	10.68	55.34	2.2784	5.1	6.4	4.4	1.3	1.8	199.9	65
0	2	73.7825	0	0	27.0949	77	0.793814	43.4	133.333	84.3333	6	5.1	16.56	9.91	4.1216	5.1	5.2	3.8	1.1	1.5	223.7	97.1
0	1	73.5626	0	1	25.9959	91	0.994536	27.3	112	71.3333	5	7.7	4.01	37.53	0.908933	5.1	5.1	3	1.2	1.9	159	90.7
0	2	72.9518	0	0	20.0379	80	1.02564	28	125.667	83	6	3.8	9.59	18.06	2.47209	5.6	4.5	2.7	1.3	0.7	160.3	46.8
0	2	72.0328	0	0	21.1308	67	0.761364	27.9	112.667	62.6667	5	4.8	3.81	28.47	0.846667	5.4	4.8	3.1	1.6	0.6	116.6	38.6
0	1	71.9846	1	0	20.5175	71	0.835294	18.1	115.667	70.3333	5	4.1	3.51	12.8	0.7332	5.3	3.6	2.1	1.3	0.8	57.7	25.3
0	2	71.0848	0	0	20.1402	81	0.947368	27.5	117	70.6667	5	5.9	10.15	32.49	2.30067	5.3	6.2	3.4	1.1	3.2	157.9	68.4
0	2	71.0176	0	0	25.1736	74	0.795699	34.6	139	78.3333	5	5.6	5.55	37.62	1.23333	5.2	3.2	1.6	1.2	0.9	176.9	114.9
1	1	71.0176	1	0	23.6609	78	0.857143	20.4	148	82	9	18.9	5.09	16.9	1.96813	7.4	4.1	2.8	1	1.1	74.7	73.7
1	2	70.6286	0	0	26.8976	88	0.916667	35.8	114	65.6667	6	8.2	12.67	71	3.20973	5.7	5.2	2.2	1.2	2	273.3	75.2
1	1	70.5054	1	0	22.2813	85	0.904255	24.9	121.667	82.6667	6	10.5	14.13	147.2	3.768	5.7	5	3.8	0.8	2.1	110.8	118.6
0	2	70.4936	0	0	25.0204	86	0.924731	35.4	136.667	72.3333	6	5.1	9.96	16.91	2.43467	5.4	5.2	3.9	1.2	1.2	232.7	83
0	2	87.074	0	0	21.6311	78.5	0.945783	27.4	145.333	84.6667	6	6.1	10.11	54.93	2.51627	5.1	5.6	3.3	1.2	1.6	149.9	106.8
0	2	105.737	0	0	20.4191	78.5	0.918129	28.2	123.333	75.3333	5	7.7	16.51	107.6	3.74227	4.6	5.3	2.7	1.1	2.9	102.1	53.7
0	2	103.161	0	0	21.1621	70	0.76087	29.7	125	70.6667	5	4.3	2.33	26.37	0.497067	4.9	5.2	3.8	1.3	1	180.2	43.4
0	2	90.9412	0	0	21.1884	68	0.764045	28.8	103.333	67.6667	4	4.1	5.61	48.44	1.09707	5.1	3.8	2.3	1.1	1.4	156.2	38.9
1	2	90.9412	0	0	25.5937	93	0.911765	42.4	132.333	81.6667	5	10.9	10.74	166	2.38667	5.9	5.1	2.9	1.7	1.3	237.4	108.5
0	1	77.9983	0	0	24.9787	80	0.842105	21.2	130.667	78	6	4.1	9.41	31.87	2.42569	5.2	5.8	4.2	1.3	1.6	107	79.6
0	2	92.2286	0	0	21.3864	76.5	0.916168	22.9	115	75.6667	5	5.2	7.31	16.13	1.59196	5.4	5.4	3	1.9	0.9	133.7	26.6
0	2	105.092	0	0	23.7259	76	0.844444	31	113	62.6667	6	8.1	25.73	262.3	6.51827	6.1	6.6	3.9	1.3	2.2	155.4	51.9
1	2	96.0876	0	0	26.997	88	0.926316	38.9	133	89	5	3.3	8.49	8.67	1.96213	5.6	6	3.9	1.3	2.5	140.4	35.4
0	2	93.5153	0	0	29.9945	86	0.886598	50.1	131	79.3333	5	5.4	11.66	25.69	2.59111	5.7	5.5	3.9	1.4	1.6	211.2	84.7
0	1	92.2286	0	0	17.385	62.5	0.786164	12.2	98.3333	70.6667	5	5.1	2.63	22.97	0.607822	5.6	4.4	2.9	1	1.4	35.5	16.4
0	2	92.2286	0	0	23.9463	76	0.835165	31.4	136.333	79.6667	5	6	8.83	69.51	2.00147	5.7	6	3.9	1.3	1.7	110.8	63.9
0	2	103.161	0	0	23.51	78.45	0.86	30.4	123	75	5	7	5.33	41.23	1.13707	5.6	4.8	3.3	1.4	0.8	176.5	61.9
0	1	104.448	0	1	29.8326	97	0.994872	31	130.667	78	6	6.3	8.42	34.06	2.13307	5.8	5	3	1.7	0.8	182.8	155.4
0	2	92.4331	0	0	24.2815	73	0.820225	31	115.333	67	5	5.4	13.69	93.67	2.92053	5.2	4.2	2.2	1.1	1.4	139.1	55.2
0	1	101.419	1	1	22.4403	81	0.880435	21.2	116	72.6667	5	3.3	5.84	14.9	1.19396	4.8	5	3.6	1.3	1.2	112.3	53.7
0	2	95.4449	0	0	20.2235	68.5	0.825301	22	111.667	70	5	4.7	5.84	29.23	1.4016	5.9	5.2	3	1.9	0.6	109.9	41.4
0	2	71.0176	0	0	25.1736	74	0.795699	34.6	139	78.3333	5	5.6	5.55	37.62	1.23333	5.2	3.2	1.6	1.2	0.9	176.9	114.9
0	2	87.8774	0	0	33.6609	104	0.990476	61.2	107.667	73.3333	5	4.5	14.22	45.86	2.9072	5.6	3.4	2	1.1	1.5	425.1	75.7
0	2	80.9384	0	0	26.3557	77	0.819149	40.7	125	76	5	4.5	6.82	74.35	1.54587	5.3	4.9	2.9	1.6	0.9	247.8	95.1
0	2	76.0392	0	0	28.8415	93.4	0.938693	39.1	134	73.6667	5	5.2	9.63	57.48	2.2256	5.5	6.4	4.8	1.3	1.3	263	109.8
0	1	97.3734	1	1	25.0341	84.5	0.933702	26.7	123.333	81	5	5.1	7.12	45.41	1.48729	5	4.5	2.4	1.2	1.2	154.4	79.9
0	2	94.1585	0	0	24.7617	75	0.789474	36.1	110.667	65.3333	5	5.5	4.79	21.98	1.04316	5.8	5.2	3.1	1.8	0.8	185	44.2
0	2	69.5707	0	0	20.7447	80	0.91954	30.5	108	56.6667	5	3.3	5.34	23.66	1.068	5.3	5.6	3.7	1.5	1.3	205	33.2
0	1	69.5653	1	1	22.9176	89	0.927083	24.2	115.333	66	7	6.8	7.07	21.54	2.07387	5.5	5.9	3.9	1.1	2.4	112.9	90.9
0	2	69.188	0	1	21.5076	79	0.897727	25.7	132.333	82	5	5.1	4.41	20.01	1.0192	5.5	4.5	2.7	1.4	1.4	112.2	61.7
1	2	68.4881	0	0	28.8955	88	0.907216	40.3	140.667	84.3333	7	6.2	17.37	69.74	5.0952	5.8	4.9	3.2	1.1	1.4	258.4	107.5
0	1	68.0095	0	0	25.8883	88	0.93617	24.1	109	70.6667	5	4.4	9.44	21.53	2.05582	5.5	5.6	3.9	1.2	1.9	138.2	83.8
0	1	68.0095	1	1	21.4533	71	0.816092	21.1	136.333	74.6667	5	7.4	3.47	46.1	0.755689	4.8	5.4	3.4	1.8	0.7	56	65.6
0	2	67.9028	0	0	22.1094	81	0.86631	29.6	112.667	66	5	4.8	6.83	21.03	1.48742	5.7	4.9	3.3	1.3	1.3	165.2	52.6
0	2	67.6971	0	0	22.2306	81	0.910112	30.7	103.333	62.3333	5	4.5	6.12	26.25	1.3056	5.5	4.6	3.1	1.4	0.7	183.4	70
0	2	67.3908	0	0	23.3409	70	0.804598	32.7	104.667	60.3333	6	6.2	8.37	6.61	2.1204	5.5	4.3	2.6	1.4	0.9	121.9	18.4
0	2	67.3254	0	0	21.521	70	0.833333	24.8	128.333	69.6667	4	7.1	4.99	65.32	0.931467	5.7	7.2	4	1.4	2.1	162.2	64.1
0	2	67.2855	0	0	20.7784	64	0.780488	27.4	130.333	68.3333	5	5.4	9.66	47.32	2.14667	5.9	5.8	4.1	1.6	1.4	136.3	35.2
0	1	67.0369	1	1	24.0964	86	0.945055	32.2	121.333	81.6667	5	5.1	11.8	59.19	2.46489	4.6	3.4	1.8	0.9	2.5	111.4	109.4
0	2	66.7568	0	0	23.1345	81	0.861702	29.8	102.333	73.3333	5	5.1	5.04	10.04	1.0304	5.4	4.1	2.6	1.2	0.7	187.2	75.3
0	1	66.7484	1	1	25.9516	89.5	0.937173	24.4	127.333	77	5	5.3	4.55	12.22	0.970667	4.7	4.7	3.1	1.2	1	144.8	175.7
0	2	66.1275	0	0	24.0956	80	0.851064	34.1	114.667	65.3333	5	5.8	5.3	28.92	1.13067	5.7	5.3	3.2	1.6	0.9	229.4	106.8
1	1	66.0164	1	1	25.4142	93	0.96875	22.3	130.333	82	5	6.1	10.35	24.84	2.254	5.4	4.6	2.5	0.9	3.7	103.7	132.9
0	2	64.946	0	0	26.2648	82	0.828283	41.5	119.333	72	5	7.8	15.4	79.39	3.49067	5.4	4.4	3.2	1.1	1.1	298	110.9
1	1	64.946	0	1	28.7635	102	1	36.1	119.333	78.6667	6	12.3	15.57	141	4.0136	5.7	4.8	3.4	1.1	1.3	181.6	183.1
0	2	64.7312	0	1	23.3864	86.5	0.955801	30.1	140.667	70.6667	5	6.1	11.64	61.95	2.53493	5.7	5.7	4.2	1.3	1.1	164	112.5
0	1	64.5453	1	0	23.4922	79	0.858696	24.8	127.667	74.6667		6.9	7.11	35.3	1.62	5.5	5.1	3.2	1.4	1.2	127.9	70.4
0	1	64.1826	1	0	18.4425	62	0.733728	12.7	115.333	65.3333	5	7	1.88	18.92	0.401067	5.2	5.3	3	1.5	0.6	37.2	13.3
0	2	64.1623	0	0	20.4082	70	0.79096	24	113	61.3333	4	4.4	3.02	20.03	0.563733	4.9	4.9	3	1.2	1.2	124.2	34.9
0	1	64.1556	0	1	23.5613	75	0.842697	23	145.667	88	5	5	4.26	17.84	0.9088	5.4	5	3	1.4	1.3	113.2	77.5
0	2	63.9087	0	0	29.4214	94.5	0.940299	44	110.333	62.6667	6	8.5	9.01	79.9	2.32258	5.8	5.1	2.6	2.1	0.7	253.1	138.9
0	2	63.5154	0	0	25.9715	80	0.879121	36.9	106.333	64.3333	5	5.5	8.11	27.88	1.87431	5	5.9	4.3	1.4	1.1	205.8	63.9
0	2	63.5077	0	0	23.3507	70	0.804598	31.3	105.667	66.6667	5	6.2	4.43	37.75	1.0632	5.4	5.4	3.5	1.6	1.5	193	65.4
0	1	62.7836	0	1	27.6414	88	0.93617	26.3	156.333	100	7	15.4	15.38	65.18	4.64818	5.3	5.4	3.9	1.3	0.7	161.1	90.3
0	1	62.4202	0	1	18.9975	71	0.845238	14.1	97.6667	69.6667	5	3.8	4.37	10.41	0.932267	5.1	4.9	2.4	1.8	1	88.6	33.9
0	1	61.871	0	0	20.5763	67	0.761364	17.1	111	70.3333	4	4.1	3.26	12.58	0.608533	5.3	4.7	2.7	1.8	0.7	60	12.3
0	2	61.5686	0	1	21.809	67	0.77907	23.6	116.333	72.3333	5	7.7	6.04	49.57	1.26169	5.2	4.4	1.9	1.9	1.2	102.1	66.3
0	1	61.5686	0	1	27.45	93	0.984127	23.8	141.333	84	5	5	5.97	33.28	1.32667	5.2	5.4	4	1.2	1.3	155.3	136.4
0	2	61.0148	0	1	25.9319	79	0.858696	36.3	113.333	66.3333	5	5.8	7.03	40.88	1.53098	6	5	3.7	1	1.4	188.9	58
1	2	60.3649	0	0	22.2321	85.5	0.988439	36.8	120	63	5	8.9	14.62	202.1	3.5088	5.2	5.8	3.9	1.1	2.9	155.2	58.9
0	2	59.5724	0	0	22.6659	68	0.772727	30.2	119.667	80	5	6.3	8.84	54.68	1.88587	5.5	5.4	3.3	1.8	0.9	244.4	25.1
0	2	59.1087	0	0	23.1399	74	0.813187	32.4	106	63.3333	6	6	7.26	29.54	1.90373	5.5	5	3.5	1.3	0.9	133.4	72.3
0	2	58.7359	0	0	22.9171	76	0.894118	27.2	126.667	77.6667	6	11.2	5.63	19.1	1.40124	6	6.2	3.3	1.6	0.9	156.4	68.8
0	2	58.728	0	0	23.8912	77	0.810526	35.2	125.333	78.3333	5	5.9	8.71	62.85	1.93556	5.7	5.8	4	1.3	1.8	239.5	59.5
0	2	57.8402	0	0	27.8455	84	0.875	38.8	130.333	81.6667	6	6.6	7.72	45.18	1.92142	5.8	4.9	3.2	1.1	1.1	263.4	135.6
1	2	57.8402	0	0	26.7078	94.5	0.974227	40.8	130.667	81	6	6.5	26.41	196.7	7.16004	5.7	5.4	3.8	1.2	1.8	182.9	63.5
0	1	55.8357	1	1	25.1486	91	0.973262	26.9	123.333	78	4	5.8	8.17	27.75	1.59769	5.5	3.4	2.2	1	1	100.8	110.5
0	1	55.7145	1	1	27.9595	90	0.904523	31.1	123	70.3333	5	7.7	8.86	48.57	2.08702	5.3	4.7	2.8	1.5	1.3	141.3	102.1
1	1	55.7145	1	0	24.7405	85.5	0.93956	22.7	111	89.3333	6	15.5	5.12	34.74	1.31982	6.6	5	2.6	1.1	1.7	120.9	68.6
0	2	55.3317	0	0	23.8343	83	0.912088	34.9	138	94.3333	5	7.9	14.56	83.5	3.30027	5.9	5.2	2.5	1.6	1.3	190.8	85.2
0	2	54.3828	0	0	22.6631	73	0.820225	35.2	140.333	92.3333	5	4.8	9	43.72	1.88	5.2	5	3	1.4	1.5	150.7	46.1
0	1	54.2596	1	1	24.3646	81	0.848168	22.4	98.3333	59.3333	5	6.6	7.4	48.81	1.48	5.5	3.3	2.1	0.7	1.8	107.5	23.7
0	2	53.0088	0	0	19.7366	67	0.848101	23.4	136	83.3333	5	8.2	5.55	41.02	1.23333	5.9	7.4	3.7	2.5	0.7	164.3	57.9
0	2	52.7545	0	0	24.5554	81	0.910112	32	116	64	6	5.5	4.26	35.86	1.04133	5.9	6.9	5	1.6	1	232	28.3
0	2	52.6887	0	0	25.1184	92	0.929293	38.3	116.333	76	5	5.7	12.1	61.31	2.58133	5.1	4.7	2.8	1.6	0.9	287.9	97.1
0	2	52.3272	0	0	26.4541	78	0.829787	36.5	118.667	76.3333	6	6.5	11.51	72.5	2.81356	5.3	4.9	3.6	1.1	1.4	239.3	86.7
0	1	52.1167	1	1	22.0386	84	0.954545	22.7	123.333	71.6667	5	6.1	7.88	81.42	1.61102	5.5	6.5	3.2	1.3	3.9	110.5	91.2
0	1	51.8295	0	1	27.9884	88	0.897959	34.1	152.333	87	5	4.2	6.61	18.34	1.35138	5.5	5.3	3.7	1.1	1.8	122.8	105.2
0	2	51.7866	0	0	22.3771	79	0.908046	27.3	138.333	81.3333	6	6	3.23	27.93	0.846978	5.9	6.3	4.2	1.7	1.2	153.6	48.3
0	2	51.757	0	0	22.0124	76	0.853933	35.6	95	51.6667	5	5.3	7.13	67.12	1.58444	5.5	6.7	4.1	1.9	0.9	140.9	53.8
0	2	51.0361	0	0	22.8838	82	0.891304	27.9	121.333	65.3333	6	4.9	5.92	21.01	1.47342	5.9	3.8	2.4	1.1	0.9	242.8	75
0	2	50.6373	0	0	21.8565	81	0.915254	26	127	73	5	5.7	6.09	38.8	1.35333	5.6	4.5	2.1	1.6	1	144	38.2
0	2	50.6373	0	0	20.109	74.5	0.856322	26.5	127.667	72.3333	5	5.1	7.54	24.59	1.8096	5.5	6.8	4	1.6	0.9	153.7	73.7
0	1	49.8349	1	1	23.0419	77	0.819149	21.3	134.333	85	5	3.6	1.95	6.29	0.450667	5.9	4.4	2.6	1.6	0.7	141.3	89.4
0	2	49.8292	0	0	24.6518	98	1.03158	39.6	116.333	67.6667	6	5.6	5.68	31.15	1.38844	5.6	8.9	6.5	1.9	1.3	220.2	64.3
0	1	49.4314	1	0	24.3764	90	1.02273	30.9	133	93	5	6.1	11.3	39.39	2.36044	5.2	5.2	3.2	1.2	0.8	137.1	189.1
0	2	49.0263	0	0	24.3069	89	0.978022	32.3	105.333	65.6667	5	6	6.25	32.19	1.33333	5	3.7	2.1	1.1	1	233.7	77.1
1	2	48.9714	0	0	22.9344	90	1.01124	35.2	121.333	73	5	7.8	16.26	108.5	3.32427	5.7	6.2	3.4	1.1	3.4	202.8	97.6
0	1	48.6854	0	0	21.2457	74	0.840909	15.7	123	76.6667	7	13.4	5.08	41.62	1.60302	6.7	4	2.3	1.1	1	62	66.3
0	2	48.4602	0	0	28.2964	79	0.849462	40.3	108.333	67.3333	5	4.4	14.94	62.38	3.5192	5.7	4	2.8	1.1	0.9	250.2	131.4
0	2	48.3994	0	0	23.3543	75.5	0.848315	30.1	117	73.6667	5	6.5	9.18	45.2	1.9992	5.5	2	0.8	1	0.6	118.9	38.5
0	2	48.2111	0	0	28.3929	97	0.989796	38.9	133	94.3333	5	6.9	8.83	52.7	1.92298	5.6	4.9	3.4	1.4	0.8	257.7	121.5
0	2	47.5396	0	0	27.3909	81	0.861702	35.3	117	68.3333	5	6.1	4.85	34.45	1.164	5	4.2	1.9	1.7	0.6	187	61.2
0	2	47.2554	0	0	20.5688	72	0.852071	26.7	106	61.6667	5	6	2.73	23.98	0.606667	5.9	5.3	3.4	1.6	0.7	114.5	47.7
0	2	46.6832	0	0	25.7333	80	0.860215	38.6	135.333	98.3333	5	5.3	6.39	33.4	1.4768	5.7	5.3	2.7	1.5	1.3	236	38.9
0	2	45.8247	0	0	24.5009	84	0.875	39	129.333	85.6667	6	6.9	9.79	42.44	2.69769	6.1	6.3	4.5	1.3	1.2	239.3	117.1
0	2	45.5385	0	0	26.5234	81	0.826531	42.9	138	85.6667	4	5.7	6.28	18.12	1.17227	4.8	5.1	2.8	1.7	1.3	281.7	75.8
1	2	45.5385	0	0	27.7586	86	0.843137	35.6	112.333	73.3333	5	8.7	13.44	144.3	3.16587	5.6	6.2	4.5	1	2	225	62
0	2	45.2522	0	1	22.2359	78	0.847826	33.1	110.333	75.6667	5	6	4.69	27.58	1.02138	5.6	4.3	3	1.2	0.8	159.2	49.5
0	2	44.913	0	0	21.5111	69	0.821429	23.6	132.333	79.6667	6	5.8	7.33	20.37	1.79178	5.1	4.7	2.4	1.8	0.9	145.7	32.3
1	1	44.4534	1	1	26.749	87.5	0.951087	28.2	148	88	6	8.3	7.05	59.05	1.91133	5.2	5.3	3.4	1.1	2	121	168.6
0	2	44.026	0	0	24.955	80.5	0.899441	37.2	126	79.6667	5	5.8	9.58	58.71	2.08631	5.1	5.6	4.3	1	1.5	188.4	59.9
0	2	43.9599	0	0	22.8975	70	0.752688	29.6	101	58	5	3.6	4.08	12.57	0.888533	5.4	6.3	3.3	1.8	1.1	170.3	28
0	2	43.5965	0	0	24.9683	73	0.776596	32.7	122	72	7	9	4.54	45.62	1.39227	6.9	7.5	5.6	1.6	1.2	205	56.6
0	1	42.0727	1	0	18.3299	60	0.674157	14.3	117.333	72	5	3.4	3.65	11.46	0.811111	5.3	4.2	2.8	1.3	1	40.3	5.5
0	2	41.8559	0	0	24.3503	81	0.794118	35.2	111	72.6667	5	4.5	5.61	13.72	1.17187	5.1	5.8	4.2	1.2	1.4	196	79.8
0	2	41.8134	0	0	25.1953	80	0.846561	39.9	124.667	78.6667	6	11.6	2.39	44.37	0.658578	6.3	5.9	3.2	1.5	1.6	204.3	57.4
0	2	41.8134	0	0	23.2725	85	0.909091	30.2	128.333	79.6667	5	7.4	4.22	20.52	0.919022	5.9	5	3.3	1.6	0.7	217	49.6
1	2	40.9523	0	0	25.7883	88	0.98324	43.9	120.333	82.3333	5	6.8	11.45	83.77	2.59533	5.4	4.2	2.3	1.4	1.8	238.1	94
0	2	40.3778	0	1	25.0331	83	0.912088	32.7	122.667	71	6	6.4	7.66	22.57	1.87244	5.3	5.2	2.9	1.6	1.4	168	126.7
0	2	40.2109	0	1	19.7787	67.5	0.833333	24	118.667	76	6	6.8	4.37	18.18	1.14591	5.4	4.8	2.8	1.8	0.8	139.6	27.9
0	1	40.2109	1	0	28.6979	91	0.883495	33	120	76	5	5.1	13.4	21.08	3.216	0	4.7	3	1.4	0.8	168.8	127.6
0	2	40.0905	0	0	29.9039	105	1.07143	41.8	126.333	77.3333	5	5.3	15.67	40.59	3.55187	5.2	5.6	4	1.3	1.9	327.4	127.3
0	2	39.5155	0	0	21.8106	69	0.775281	25.9	100.333	53.3333	5	7.1	11.3	92.35	2.41067	4.8	3.7	2	1.5	0.7	172.1	59.4
0	2	39.4563	0	0	23.8558	65	0.730337	34.5	125.333	79	5	5.9	3.65	25.47	0.827333	5.8	6.8	4.4	1.8	1.1	189	27.6
0	1	38.3644	1	0	25.7817	87.2	0.889796	25.4	133.667	79.3333	8	19.1	62.18	62.46	21.2794	9	5.9	4.3	1.1	1.2	109	103
1	1	37.7882	0	0	25.676	86	0.895833	29.7	107	69	6	7.9	12.39	72.66	3.24893	5.6	4	1.8	0.8	3.9	126.5	144.3
0	2	37.5	0	0	25.0989	80	0.824742	32.3	105	66	5	7.5	12.07	33.54	2.73587	5.1	4.8	3.4	1.2	1.2	230.1	39.1
0	1	36.9231	0	0	24.8196	91.5	0.958115	28.8	115.333	83	7	9.7	8.76	21.12	2.53067	6.3	4.7	2.5	1.8	0.9	152.7	91.2
0	2	35.7678	0	0	23.3706	84	0.893617	31.9	115.667	74.3333	5	4.7	7.08	9.89	1.63627	5.5	4.3	1.7	2	0.6	168.7	52.5
0	2	35.6709	0	0	23.1641	82	0.901099	34.3	161	74.6667	5	3.8	8.2	13.53	1.78578	5.2	5.3	3.2	1.1	2.4	297.1	90.7
1	2	34.8999	0	0	26.4995	84	0.976744	33.9	140	79	5	13.4	11.08	130	2.46222	5.9	4.8	2.8	1.2	2.3	120.6	111.2
0	2	34.6103	0	0	26.2378	80	0.855615	36.4	152.667	86.3333	5	6.4	12.82	119.3	3.0768	5.5	7.5	5.8	1.3	2.8	187.5	131.1
0	2	32.1601	0	0	23.8236	84.5	0.908602	30.1	109.667	68	6	16.6	5.3	15.64	1.41333	5.9	4.6	2.7	1.4	1.1	192.7	47.3
1	1	30.9335	0	1	25.4867	96	0.969697	36.1	147	89.3333	5	6.4	9.63	34.4	2.2684	5.8	4.1	2.9	1	0.9	141.3	137.2
1	2	30.4465	0	1	21.9141	83	0.922222	32.9	113.667	68.6667	6	8.6	6.05	38.1	1.47889	5.6	4.2	2.1	1	3	116.1	68.7
1	1	29.8843	1	1	26.3856	91	1.02247	25.5	127.667	74.6667	5	4.3	4.86	20.16	1.0368	5	4.1	2.6	0.8	2	105.9	126.4
0	2	29.6003	0	0	21.8099	70	0.786517	31.3	126.667	67.3333	6	8.5	9.1	29.81	2.58844	5.3	4.4	2.6	1.4	1.4	173.4	48.9
0	2	28.7614	0	0	22.2214	80	0.883978	31.1	110.667	69	5	3.9	7.04	43.91	1.56444	5.4	4.6	2.8	1.6	0.7	253.4	55.6
0	2	28.7022	0	0	25.9986	93	0.911765	37.9	127.333	71.6667	5	5.8	5.7	18.44	1.368	5.8	5.1	3.4	1.2	1.5	171.1	29.8
0	2	27.9298	0	0	22.8057	81.5	0.895604	28.5	113	60	5	6	13.9	47.07	3.08889	5.5	4	2.3	1.3	0.9	152.1	31.1
0	2	27.9298	0	1	26.7752	80	0.833333	38.1	121.667	71	5	5.3	3.42	17.87	0.7448	5.9	5.6	3	1.5	1.5	224.9	115.3
0	2	25.4794	0	0	20.3516	83.5	1	24.3	125	62.6667	7	10.5	5.56	22.39	1.70507	6.9	5.1	3	1.5	1.6	96.7	28.1
0	1	22.3193	0	0	20.4999	74	0.870588	20.6	141.667	82.3333	6	4.8	5.37	25.72	1.38427	5.3	6.5	4.7	1.3	1.1	79.6	49.9
1	2	19.2873	0	0	24.136	75	0.833333	30.1	145.667	84.3333	7	10.5	7.16	90.23	2.10027	6.6	4.6	2.6	1	1.6	133	56.8
0	2	18.5501	0	0	25.3946	88	0.916667	37.4	123.333	74.6667	6	8.5	12.29	122.2	3.05884	5.8	4.8	3.5	1.1	1.6	213	107.2
0	1	16.3906	0	0	20.6118	69	0.831325	19.6	106.333	73	7	14.3	3.33	36.55	1.0212	5.4	4.9	2.8	1.6	0.9	101	48.7
0	1	14.312	1	1	25.2071	89	0.956989	24.7	125	73.3333	5	5.4	9.82	67.23	2.18222	5.8	6.4	5	1.4	1.1	105.9	149
